# Supplementary material for: TP53 mutations and TET2 deficiency cooperate to drive leukemogenesis and establish an immunosuppressive environment
Source: J Clin Invest. 2025 Mar 20;135(10):e184021. doi: 10.1172/JCI184021 (PMC12077897; doi:10.1172/JCI184021)
Supplement: Supplemental tables 1-7 [file jci-135-184021-s106.xlsx]

## Sheet: Table S1
Table S1: Differentially expressed genes in LSK and LK of Tp53/Tet2 double knockouts or single knockout mice.
Symbol	log2 Fold-change	Adjusted P-value	Comparison	Cell type
Zzz3	-0.596803	0.169478	Tp53(-/-)/Tet2(-/-)vsTp53(-/-)+Tet2(-/-)	LSK
Zzz3	-0.0439832	0.950232	Tp53(-/-)/Tet2(-/-)vsTp53(-/-)+Tet2(-/-)	LK
Zzef1	0.658512	0.185344	Tp53(-/-)/Tet2(-/-)vsTp53(-/-)+Tet2(-/-)	LSK
Zzef1	-0.234314	0.693726	Tp53(-/-)/Tet2(-/-)vsTp53(-/-)+Tet2(-/-)	LK
Zyx	2.48526	0.00202309	Tp53(-/-)/Tet2(-/-)vsTp53(-/-)+Tet2(-/-)	LK
Zyx	1.47703	0.0349948	Tp53(-/-)/Tet2(-/-)vsTp53(-/-)+Tet2(-/-)	LSK
Zyg11b	0.442684	0.427461	Tp53(-/-)/Tet2(-/-)vsTp53(-/-)+Tet2(-/-)	LK
Zyg11b	-0.130535	0.864505	Tp53(-/-)/Tet2(-/-)vsTp53(-/-)+Tet2(-/-)	LSK
Zxdc	1.16107	0.0305009	Tp53(-/-)/Tet2(-/-)vsTp53(-/-)+Tet2(-/-)	LK
Zxdc	-0.262029	0.680013	Tp53(-/-)/Tet2(-/-)vsTp53(-/-)+Tet2(-/-)	LSK
Zxdb	-2.32307	9.69277e-06	Tp53(-/-)/Tet2(-/-)vsTp53(-/-)+Tet2(-/-)	LSK
Zxdb	-1.10012	0.00986183	Tp53(-/-)/Tet2(-/-)vsTp53(-/-)+Tet2(-/-)	LK
Zxda	-2.59688	0.00318921	Tp53(-/-)/Tet2(-/-)vsTp53(-/-)+Tet2(-/-)	LSK
Zxda	-0.922322	0.25824	Tp53(-/-)/Tet2(-/-)vsTp53(-/-)+Tet2(-/-)	LK
Zwint	0.361361	0.403637	Tp53(-/-)/Tet2(-/-)vsTp53(-/-)+Tet2(-/-)	LSK
Zwint	-0.030461	0.968558	Tp53(-/-)/Tet2(-/-)vsTp53(-/-)+Tet2(-/-)	LK
Zwilch	1.25719	0.0476872	Tp53(-/-)/Tet2(-/-)vsTp53(-/-)+Tet2(-/-)	LSK
Zwilch	0.318035	0.670119	Tp53(-/-)/Tet2(-/-)vsTp53(-/-)+Tet2(-/-)	LK
Zw10	0.822211	0.151089	Tp53(-/-)/Tet2(-/-)vsTp53(-/-)+Tet2(-/-)	LK
Zw10	0.667422	0.246048	Tp53(-/-)/Tet2(-/-)vsTp53(-/-)+Tet2(-/-)	LSK
Zup1	-1.58278	0.0243308	Tp53(-/-)/Tet2(-/-)vsTp53(-/-)+Tet2(-/-)	LK
Zup1	-1.06159	0.0803449	Tp53(-/-)/Tet2(-/-)vsTp53(-/-)+Tet2(-/-)	LSK
Zswim9	1.07702	0.211075	Tp53(-/-)/Tet2(-/-)vsTp53(-/-)+Tet2(-/-)	LSK
Zswim9	0.0871518	0.950515	Tp53(-/-)/Tet2(-/-)vsTp53(-/-)+Tet2(-/-)	LK
Zswim8	-1.0474	0.00759579	Tp53(-/-)/Tet2(-/-)vsTp53(-/-)+Tet2(-/-)	LSK
Zswim8	-0.68081	0.0892471	Tp53(-/-)/Tet2(-/-)vsTp53(-/-)+Tet2(-/-)	LK
Zswim7	-1.22243	0.0385195	Tp53(-/-)/Tet2(-/-)vsTp53(-/-)+Tet2(-/-)	LK
Zswim7	-0.509312	0.360072	Tp53(-/-)/Tet2(-/-)vsTp53(-/-)+Tet2(-/-)	LSK
Zswim6	-0.962631	0.130816	Tp53(-/-)/Tet2(-/-)vsTp53(-/-)+Tet2(-/-)	LSK
Zswim6	-0.296224	0.691632	Tp53(-/-)/Tet2(-/-)vsTp53(-/-)+Tet2(-/-)	LK
Zswim5	2.16603	0.286419	Tp53(-/-)/Tet2(-/-)vsTp53(-/-)+Tet2(-/-)	LSK
Zswim5	-2.4558	0.298652	Tp53(-/-)/Tet2(-/-)vsTp53(-/-)+Tet2(-/-)	LK
Zswim4	-0.32275	0.805753	Tp53(-/-)/Tet2(-/-)vsTp53(-/-)+Tet2(-/-)	LSK
Zswim4	0.152841	0.913	Tp53(-/-)/Tet2(-/-)vsTp53(-/-)+Tet2(-/-)	LK
Zswim3	0.225406	0.830105	Tp53(-/-)/Tet2(-/-)vsTp53(-/-)+Tet2(-/-)	LSK
Zswim3	-0.15448	0.884904	Tp53(-/-)/Tet2(-/-)vsTp53(-/-)+Tet2(-/-)	LK
Zswim1	0.461983	0.52749	Tp53(-/-)/Tet2(-/-)vsTp53(-/-)+Tet2(-/-)	LSK
Zswim1	-0.420261	0.58	Tp53(-/-)/Tet2(-/-)vsTp53(-/-)+Tet2(-/-)	LK
Zscan30	0.227943	0.729449	Tp53(-/-)/Tet2(-/-)vsTp53(-/-)+Tet2(-/-)	LK
Zscan30	0.228664	0.74578	Tp53(-/-)/Tet2(-/-)vsTp53(-/-)+Tet2(-/-)	LSK
Zscan29	-0.555226	0.281336	Tp53(-/-)/Tet2(-/-)vsTp53(-/-)+Tet2(-/-)	LSK
Zscan29	-0.359534	0.519911	Tp53(-/-)/Tet2(-/-)vsTp53(-/-)+Tet2(-/-)	LK
Zscan26	-1.01963	0.0144459	Tp53(-/-)/Tet2(-/-)vsTp53(-/-)+Tet2(-/-)	LSK
Zscan26	-0.551959	0.199448	Tp53(-/-)/Tet2(-/-)vsTp53(-/-)+Tet2(-/-)	LK
Zscan25	-1.34808	0.00616501	Tp53(-/-)/Tet2(-/-)vsTp53(-/-)+Tet2(-/-)	LSK
Zscan25	0.278927	0.586181	Tp53(-/-)/Tet2(-/-)vsTp53(-/-)+Tet2(-/-)	LK
Zscan22	-0.739898	0.483641	Tp53(-/-)/Tet2(-/-)vsTp53(-/-)+Tet2(-/-)	LK
Zscan22	-0.48613	0.661431	Tp53(-/-)/Tet2(-/-)vsTp53(-/-)+Tet2(-/-)	LSK
Zscan21	-0.881088	0.0494998	Tp53(-/-)/Tet2(-/-)vsTp53(-/-)+Tet2(-/-)	LK
Zscan21	-0.352306	0.427015	Tp53(-/-)/Tet2(-/-)vsTp53(-/-)+Tet2(-/-)	LSK
Zscan20	-0.986802	0.0485674	Tp53(-/-)/Tet2(-/-)vsTp53(-/-)+Tet2(-/-)	LSK
Zscan20	-0.0387534	0.966172	Tp53(-/-)/Tet2(-/-)vsTp53(-/-)+Tet2(-/-)	LK
Zscan18	-0.927002	0.476311	Tp53(-/-)/Tet2(-/-)vsTp53(-/-)+Tet2(-/-)	LK
Zscan18	0.20159	0.911503	Tp53(-/-)/Tet2(-/-)vsTp53(-/-)+Tet2(-/-)	LSK
Zscan12	-1.15191	0.121935	Tp53(-/-)/Tet2(-/-)vsTp53(-/-)+Tet2(-/-)	LSK
Zscan12	-0.395112	0.642594	Tp53(-/-)/Tet2(-/-)vsTp53(-/-)+Tet2(-/-)	LK
Zrsr2	-0.406449	0.549307	Tp53(-/-)/Tet2(-/-)vsTp53(-/-)+Tet2(-/-)	LSK
Zrsr2	0.270781	0.696569	Tp53(-/-)/Tet2(-/-)vsTp53(-/-)+Tet2(-/-)	LK
Zrsr1	0.444599	0.527754	Tp53(-/-)/Tet2(-/-)vsTp53(-/-)+Tet2(-/-)	LK
Zrsr1	-0.361385	0.645952	Tp53(-/-)/Tet2(-/-)vsTp53(-/-)+Tet2(-/-)	LSK
Zranb3	1.15157	0.098715	Tp53(-/-)/Tet2(-/-)vsTp53(-/-)+Tet2(-/-)	LK
Zranb3	0.102295	0.934365	Tp53(-/-)/Tet2(-/-)vsTp53(-/-)+Tet2(-/-)	LSK
Zranb2	0.234113	0.519406	Tp53(-/-)/Tet2(-/-)vsTp53(-/-)+Tet2(-/-)	LSK
Zranb2	-0.0657838	0.883583	Tp53(-/-)/Tet2(-/-)vsTp53(-/-)+Tet2(-/-)	LK
Zranb1	0.674843	0.0290457	Tp53(-/-)/Tet2(-/-)vsTp53(-/-)+Tet2(-/-)	LK
Zranb1	-0.499641	0.0900605	Tp53(-/-)/Tet2(-/-)vsTp53(-/-)+Tet2(-/-)	LSK
Zpr1	-0.652359	0.0978386	Tp53(-/-)/Tet2(-/-)vsTp53(-/-)+Tet2(-/-)	LK
Zpr1	-0.412419	0.275717	Tp53(-/-)/Tet2(-/-)vsTp53(-/-)+Tet2(-/-)	LSK
Zpld2	1.94584	0.214039	Tp53(-/-)/Tet2(-/-)vsTp53(-/-)+Tet2(-/-)	LK
Zpld2	-1.61566	0.999864	Tp53(-/-)/Tet2(-/-)vsTp53(-/-)+Tet2(-/-)	LSK
Zpbp2	-1.74513	0.303703	Tp53(-/-)/Tet2(-/-)vsTp53(-/-)+Tet2(-/-)	LK
Zpbp2	-1.05183	0.534653	Tp53(-/-)/Tet2(-/-)vsTp53(-/-)+Tet2(-/-)	LSK
Zpbp	-1.25263	0.196378	Tp53(-/-)/Tet2(-/-)vsTp53(-/-)+Tet2(-/-)	LSK
Zpbp	-0.553187	0.611492	Tp53(-/-)/Tet2(-/-)vsTp53(-/-)+Tet2(-/-)	LK
Zp1	0.538165	0.658724	Tp53(-/-)/Tet2(-/-)vsTp53(-/-)+Tet2(-/-)	LSK
Zp1	-0.0455044	0.996483	Tp53(-/-)/Tet2(-/-)vsTp53(-/-)+Tet2(-/-)	LK
Znrf4	3.22034	0.0212885	Tp53(-/-)/Tet2(-/-)vsTp53(-/-)+Tet2(-/-)	LK
Znrf4	-1.07093	0.899596	Tp53(-/-)/Tet2(-/-)vsTp53(-/-)+Tet2(-/-)	LSK
Znrf3	-0.985456	0.136268	Tp53(-/-)/Tet2(-/-)vsTp53(-/-)+Tet2(-/-)	LSK
Znrf3	-0.858361	0.22482	Tp53(-/-)/Tet2(-/-)vsTp53(-/-)+Tet2(-/-)	LK
Znrf2	1.11543	0.0553013	Tp53(-/-)/Tet2(-/-)vsTp53(-/-)+Tet2(-/-)	LK
Znrf2	0.65402	0.264807	Tp53(-/-)/Tet2(-/-)vsTp53(-/-)+Tet2(-/-)	LSK
Znrf1	0.786991	0.0580885	Tp53(-/-)/Tet2(-/-)vsTp53(-/-)+Tet2(-/-)	LK
Znrf1	-0.292458	0.524504	Tp53(-/-)/Tet2(-/-)vsTp53(-/-)+Tet2(-/-)	LSK
Znrd2	-0.509776	0.10883	Tp53(-/-)/Tet2(-/-)vsTp53(-/-)+Tet2(-/-)	LSK
Znrd2	-0.38253	0.260616	Tp53(-/-)/Tet2(-/-)vsTp53(-/-)+Tet2(-/-)	LK
Znhit6	-0.755912	0.0125754	Tp53(-/-)/Tet2(-/-)vsTp53(-/-)+Tet2(-/-)	LSK
Znhit6	-0.359156	0.25211	Tp53(-/-)/Tet2(-/-)vsTp53(-/-)+Tet2(-/-)	LK
Znhit3	-0.294477	0.425857	Tp53(-/-)/Tet2(-/-)vsTp53(-/-)+Tet2(-/-)	LK
Znhit3	-0.0809004	0.870313	Tp53(-/-)/Tet2(-/-)vsTp53(-/-)+Tet2(-/-)	LSK
Znhit2	1.1477	0.11315	Tp53(-/-)/Tet2(-/-)vsTp53(-/-)+Tet2(-/-)	LSK
Znhit2	0.244662	0.787408	Tp53(-/-)/Tet2(-/-)vsTp53(-/-)+Tet2(-/-)	LK
Znhit1	1.672	0.0990123	Tp53(-/-)/Tet2(-/-)vsTp53(-/-)+Tet2(-/-)	LSK
Znhit1	-0.671692	0.580454	Tp53(-/-)/Tet2(-/-)vsTp53(-/-)+Tet2(-/-)	LK
Znfx1	0.428019	0.538428	Tp53(-/-)/Tet2(-/-)vsTp53(-/-)+Tet2(-/-)	LSK
Znfx1	-0.328087	0.654721	Tp53(-/-)/Tet2(-/-)vsTp53(-/-)+Tet2(-/-)	LK
Zmynd8	-0.763004	0.0183015	Tp53(-/-)/Tet2(-/-)vsTp53(-/-)+Tet2(-/-)	LK
Zmynd8	-0.039643	0.939676	Tp53(-/-)/Tet2(-/-)vsTp53(-/-)+Tet2(-/-)	LSK
Zmynd19	0.719998	0.0998811	Tp53(-/-)/Tet2(-/-)vsTp53(-/-)+Tet2(-/-)	LSK
Zmynd19	-0.119844	0.837222	Tp53(-/-)/Tet2(-/-)vsTp53(-/-)+Tet2(-/-)	LK
Zmynd15	-5.05417	0.0582046	Tp53(-/-)/Tet2(-/-)vsTp53(-/-)+Tet2(-/-)	LSK
Zmynd15	-2.19699	0.368763	Tp53(-/-)/Tet2(-/-)vsTp53(-/-)+Tet2(-/-)	LK
Zmynd12	1.80528	0.376731	Tp53(-/-)/Tet2(-/-)vsTp53(-/-)+Tet2(-/-)	LK
Zmynd12	0.93023	0.676897	Tp53(-/-)/Tet2(-/-)vsTp53(-/-)+Tet2(-/-)	LSK
Zmynd11	-0.655611	0.24834	Tp53(-/-)/Tet2(-/-)vsTp53(-/-)+Tet2(-/-)	LK
Zmynd11	-0.538129	0.330749	Tp53(-/-)/Tet2(-/-)vsTp53(-/-)+Tet2(-/-)	LSK
Zmym6	-1.60011	0.00201534	Tp53(-/-)/Tet2(-/-)vsTp53(-/-)+Tet2(-/-)	LSK
Zmym6	-0.75492	0.128533	Tp53(-/-)/Tet2(-/-)vsTp53(-/-)+Tet2(-/-)	LK
Zmym5	-1.62184	0.00223007	Tp53(-/-)/Tet2(-/-)vsTp53(-/-)+Tet2(-/-)	LSK
Zmym5	0.707109	0.138455	Tp53(-/-)/Tet2(-/-)vsTp53(-/-)+Tet2(-/-)	LK
Zmym4	0.910357	0.0644123	Tp53(-/-)/Tet2(-/-)vsTp53(-/-)+Tet2(-/-)	LSK
Zmym4	0.285336	0.614729	Tp53(-/-)/Tet2(-/-)vsTp53(-/-)+Tet2(-/-)	LK
Zmym3	-0.858608	0.0571325	Tp53(-/-)/Tet2(-/-)vsTp53(-/-)+Tet2(-/-)	LSK
Zmym3	0.173327	0.747686	Tp53(-/-)/Tet2(-/-)vsTp53(-/-)+Tet2(-/-)	LK
Zmym2	-1.05393	0.0070559	Tp53(-/-)/Tet2(-/-)vsTp53(-/-)+Tet2(-/-)	LSK
Zmym2	0.0176193	0.985552	Tp53(-/-)/Tet2(-/-)vsTp53(-/-)+Tet2(-/-)	LK
Zmym1	0.651252	0.120349	Tp53(-/-)/Tet2(-/-)vsTp53(-/-)+Tet2(-/-)	LK
Zmym1	-0.125728	0.824956	Tp53(-/-)/Tet2(-/-)vsTp53(-/-)+Tet2(-/-)	LSK
Zmpste24	0.321325	0.46262	Tp53(-/-)/Tet2(-/-)vsTp53(-/-)+Tet2(-/-)	LK
Zmpste24	0.233357	0.622627	Tp53(-/-)/Tet2(-/-)vsTp53(-/-)+Tet2(-/-)	LSK
Zmiz2	0.886175	0.102802	Tp53(-/-)/Tet2(-/-)vsTp53(-/-)+Tet2(-/-)	LK
Zmiz2	-0.372989	0.541867	Tp53(-/-)/Tet2(-/-)vsTp53(-/-)+Tet2(-/-)	LSK
Zmiz1	0.545565	0.381833	Tp53(-/-)/Tet2(-/-)vsTp53(-/-)+Tet2(-/-)	LK
Zmiz1	0.14226	0.870334	Tp53(-/-)/Tet2(-/-)vsTp53(-/-)+Tet2(-/-)	LSK
Zmat5	0.716401	0.388471	Tp53(-/-)/Tet2(-/-)vsTp53(-/-)+Tet2(-/-)	LSK
Zmat5	0.349	0.703898	Tp53(-/-)/Tet2(-/-)vsTp53(-/-)+Tet2(-/-)	LK
Zmat4	-7.41917	0.0672806	Tp53(-/-)/Tet2(-/-)vsTp53(-/-)+Tet2(-/-)	LK
Zmat4	-3.30966	0.999864	Tp53(-/-)/Tet2(-/-)vsTp53(-/-)+Tet2(-/-)	LSK
Zmat3	-4.59994	0.00337579	Tp53(-/-)/Tet2(-/-)vsTp53(-/-)+Tet2(-/-)	LSK
Zmat3	-1.11574	0.40323	Tp53(-/-)/Tet2(-/-)vsTp53(-/-)+Tet2(-/-)	LK
Zmat2	-0.431311	0.204972	Tp53(-/-)/Tet2(-/-)vsTp53(-/-)+Tet2(-/-)	LK
Zmat2	-0.0558117	0.916067	Tp53(-/-)/Tet2(-/-)vsTp53(-/-)+Tet2(-/-)	LSK
Zmat1	-1.62265	0.00446277	Tp53(-/-)/Tet2(-/-)vsTp53(-/-)+Tet2(-/-)	LSK
Zmat1	-1.38922	0.0221902	Tp53(-/-)/Tet2(-/-)vsTp53(-/-)+Tet2(-/-)	LK
Zkscan8	0.4531	0.372863	Tp53(-/-)/Tet2(-/-)vsTp53(-/-)+Tet2(-/-)	LSK
Zkscan8	0.281587	0.604609	Tp53(-/-)/Tet2(-/-)vsTp53(-/-)+Tet2(-/-)	LK
Zkscan7	-4.96301	0.00165244	Tp53(-/-)/Tet2(-/-)vsTp53(-/-)+Tet2(-/-)	LSK
Zkscan7	-3.2194	0.0308655	Tp53(-/-)/Tet2(-/-)vsTp53(-/-)+Tet2(-/-)	LK
Zkscan6	-0.523371	0.261661	Tp53(-/-)/Tet2(-/-)vsTp53(-/-)+Tet2(-/-)	LK
Zkscan6	0.260363	0.603964	Tp53(-/-)/Tet2(-/-)vsTp53(-/-)+Tet2(-/-)	LSK
Zkscan5	0.509077	0.327686	Tp53(-/-)/Tet2(-/-)vsTp53(-/-)+Tet2(-/-)	LSK
Zkscan5	0.352411	0.519739	Tp53(-/-)/Tet2(-/-)vsTp53(-/-)+Tet2(-/-)	LK
Zkscan3	-0.455573	0.283062	Tp53(-/-)/Tet2(-/-)vsTp53(-/-)+Tet2(-/-)	LSK
Zkscan3	-0.258425	0.581795	Tp53(-/-)/Tet2(-/-)vsTp53(-/-)+Tet2(-/-)	LK
Zkscan2	-7.79389	0.0498884	Tp53(-/-)/Tet2(-/-)vsTp53(-/-)+Tet2(-/-)	LK
Zkscan2	-3.97963	0.999864	Tp53(-/-)/Tet2(-/-)vsTp53(-/-)+Tet2(-/-)	LSK
Zkscan17	-0.891381	0.0117758	Tp53(-/-)/Tet2(-/-)vsTp53(-/-)+Tet2(-/-)	LSK
Zkscan17	-0.424888	0.24429	Tp53(-/-)/Tet2(-/-)vsTp53(-/-)+Tet2(-/-)	LK
Zkscan16	-0.471489	0.945733	Tp53(-/-)/Tet2(-/-)vsTp53(-/-)+Tet2(-/-)	LSK
Zkscan16	-2.33621	0.950767	Tp53(-/-)/Tet2(-/-)vsTp53(-/-)+Tet2(-/-)	LK
Zkscan14	0.698683	0.172714	Tp53(-/-)/Tet2(-/-)vsTp53(-/-)+Tet2(-/-)	LK
Zkscan14	-0.626594	0.230506	Tp53(-/-)/Tet2(-/-)vsTp53(-/-)+Tet2(-/-)	LSK
Zkscan1	1.50337	0.000783277	Tp53(-/-)/Tet2(-/-)vsTp53(-/-)+Tet2(-/-)	LK
Zkscan1	0.23543	0.590545	Tp53(-/-)/Tet2(-/-)vsTp53(-/-)+Tet2(-/-)	LSK
Zik1	1.00835	0.105086	Tp53(-/-)/Tet2(-/-)vsTp53(-/-)+Tet2(-/-)	LK
Zik1	-0.252456	0.75213	Tp53(-/-)/Tet2(-/-)vsTp53(-/-)+Tet2(-/-)	LSK
Zhx3	-1.83212	0.00334264	Tp53(-/-)/Tet2(-/-)vsTp53(-/-)+Tet2(-/-)	LK
Zhx3	-1.47707	0.00465754	Tp53(-/-)/Tet2(-/-)vsTp53(-/-)+Tet2(-/-)	LSK
Zhx2	-2.51766	0.0383601	Tp53(-/-)/Tet2(-/-)vsTp53(-/-)+Tet2(-/-)	LSK
Zhx2	-1.90665	0.136674	Tp53(-/-)/Tet2(-/-)vsTp53(-/-)+Tet2(-/-)	LK
Zhx1	-0.323143	0.62387	Tp53(-/-)/Tet2(-/-)vsTp53(-/-)+Tet2(-/-)	LSK
Zhx1	-0.174192	0.80673	Tp53(-/-)/Tet2(-/-)vsTp53(-/-)+Tet2(-/-)	LK
Zgrf1	1.51314	0.00764983	Tp53(-/-)/Tet2(-/-)vsTp53(-/-)+Tet2(-/-)	LSK
Zgrf1	0.480232	0.413394	Tp53(-/-)/Tet2(-/-)vsTp53(-/-)+Tet2(-/-)	LK
Zgpat	1.02113	0.0619987	Tp53(-/-)/Tet2(-/-)vsTp53(-/-)+Tet2(-/-)	LK
Zgpat	-0.91144	0.0970422	Tp53(-/-)/Tet2(-/-)vsTp53(-/-)+Tet2(-/-)	LSK
Zg16	-6.55021	0.174281	Tp53(-/-)/Tet2(-/-)vsTp53(-/-)+Tet2(-/-)	LSK
Zg16	-4.97221	0.311723	Tp53(-/-)/Tet2(-/-)vsTp53(-/-)+Tet2(-/-)	LK
Zfyve9	2.33442	0.0584654	Tp53(-/-)/Tet2(-/-)vsTp53(-/-)+Tet2(-/-)	LSK
Zfyve9	-1.56528	0.266529	Tp53(-/-)/Tet2(-/-)vsTp53(-/-)+Tet2(-/-)	LK
Zfyve28	-0.0620017	0.997404	Tp53(-/-)/Tet2(-/-)vsTp53(-/-)+Tet2(-/-)	LK
Zfyve28	-0.127682	0.999105	Tp53(-/-)/Tet2(-/-)vsTp53(-/-)+Tet2(-/-)	LSK
Zfyve27	-1.41861	0.00381317	Tp53(-/-)/Tet2(-/-)vsTp53(-/-)+Tet2(-/-)	LSK
Zfyve27	-0.0717989	0.9125	Tp53(-/-)/Tet2(-/-)vsTp53(-/-)+Tet2(-/-)	LK
Zfyve26	1.07261	0.0416973	Tp53(-/-)/Tet2(-/-)vsTp53(-/-)+Tet2(-/-)	LK
Zfyve26	0.56744	0.281251	Tp53(-/-)/Tet2(-/-)vsTp53(-/-)+Tet2(-/-)	LSK
Zfyve21	1.41243	0.00430642	Tp53(-/-)/Tet2(-/-)vsTp53(-/-)+Tet2(-/-)	LSK
Zfyve21	0.511641	0.30514	Tp53(-/-)/Tet2(-/-)vsTp53(-/-)+Tet2(-/-)	LK
Zfyve19	-0.481948	0.0686963	Tp53(-/-)/Tet2(-/-)vsTp53(-/-)+Tet2(-/-)	LSK
Zfyve19	-0.166878	0.582285	Tp53(-/-)/Tet2(-/-)vsTp53(-/-)+Tet2(-/-)	LK
Zfyve16	-1.58325	0.0123563	Tp53(-/-)/Tet2(-/-)vsTp53(-/-)+Tet2(-/-)	LK
Zfyve16	-0.988409	0.0634643	Tp53(-/-)/Tet2(-/-)vsTp53(-/-)+Tet2(-/-)	LSK
Zfyve1	-1.21083	0.00185623	Tp53(-/-)/Tet2(-/-)vsTp53(-/-)+Tet2(-/-)	LSK
Zfyve1	0.135387	0.748469	Tp53(-/-)/Tet2(-/-)vsTp53(-/-)+Tet2(-/-)	LK
Zfx	-1.27424	0.000442828	Tp53(-/-)/Tet2(-/-)vsTp53(-/-)+Tet2(-/-)	LSK
Zfx	0.0463157	0.91923	Tp53(-/-)/Tet2(-/-)vsTp53(-/-)+Tet2(-/-)	LK
Zfta	-0.873992	0.570433	Tp53(-/-)/Tet2(-/-)vsTp53(-/-)+Tet2(-/-)	LSK
Zfta	0.748628	0.602553	Tp53(-/-)/Tet2(-/-)vsTp53(-/-)+Tet2(-/-)	LK
Zfr2	0.465709	0.714491	Tp53(-/-)/Tet2(-/-)vsTp53(-/-)+Tet2(-/-)	LK
Zfr2	0.098059	0.973549	Tp53(-/-)/Tet2(-/-)vsTp53(-/-)+Tet2(-/-)	LSK
Zfr	-0.436521	0.099924	Tp53(-/-)/Tet2(-/-)vsTp53(-/-)+Tet2(-/-)	LSK
Zfr	-0.106946	0.740827	Tp53(-/-)/Tet2(-/-)vsTp53(-/-)+Tet2(-/-)	LK
Zfpm1	-3.87606	3.533e-06	Tp53(-/-)/Tet2(-/-)vsTp53(-/-)+Tet2(-/-)	LSK
Zfpm1	-1.21343	0.0295788	Tp53(-/-)/Tet2(-/-)vsTp53(-/-)+Tet2(-/-)	LK
Zfpl1	-0.33733	0.574111	Tp53(-/-)/Tet2(-/-)vsTp53(-/-)+Tet2(-/-)	LSK
Zfpl1	-0.00418524	0.999856	Tp53(-/-)/Tet2(-/-)vsTp53(-/-)+Tet2(-/-)	LK
Zfp995	-0.379044	0.756904	Tp53(-/-)/Tet2(-/-)vsTp53(-/-)+Tet2(-/-)	LK
Zfp995	0.213761	0.883708	Tp53(-/-)/Tet2(-/-)vsTp53(-/-)+Tet2(-/-)	LSK
Zfp982	-9.90317	5.04212e-05	Tp53(-/-)/Tet2(-/-)vsTp53(-/-)+Tet2(-/-)	LSK
Zfp982	-3.38804	0.0163884	Tp53(-/-)/Tet2(-/-)vsTp53(-/-)+Tet2(-/-)	LK
Zfp976	0.811156	0.330501	Tp53(-/-)/Tet2(-/-)vsTp53(-/-)+Tet2(-/-)	LSK
Zfp976	0.00231805	0.999856	Tp53(-/-)/Tet2(-/-)vsTp53(-/-)+Tet2(-/-)	LK
Zfp974	-1.57878	0.168925	Tp53(-/-)/Tet2(-/-)vsTp53(-/-)+Tet2(-/-)	LSK
Zfp974	-0.0799745	0.972844	Tp53(-/-)/Tet2(-/-)vsTp53(-/-)+Tet2(-/-)	LK
Zfp964	-2.91354	0.114866	Tp53(-/-)/Tet2(-/-)vsTp53(-/-)+Tet2(-/-)	LK
Zfp964	-1.74433	0.281046	Tp53(-/-)/Tet2(-/-)vsTp53(-/-)+Tet2(-/-)	LSK
Zfp961	1.03408	0.215122	Tp53(-/-)/Tet2(-/-)vsTp53(-/-)+Tet2(-/-)	LSK
Zfp961	0.359876	0.713174	Tp53(-/-)/Tet2(-/-)vsTp53(-/-)+Tet2(-/-)	LK
Zfp958	-0.558577	0.0284151	Tp53(-/-)/Tet2(-/-)vsTp53(-/-)+Tet2(-/-)	LSK
Zfp958	-0.418855	0.118937	Tp53(-/-)/Tet2(-/-)vsTp53(-/-)+Tet2(-/-)	LK
Zfp956	1.97305	0.0321693	Tp53(-/-)/Tet2(-/-)vsTp53(-/-)+Tet2(-/-)	LK
Zfp956	0.841569	0.375444	Tp53(-/-)/Tet2(-/-)vsTp53(-/-)+Tet2(-/-)	LSK
Zfp954	-0.909999	0.0427179	Tp53(-/-)/Tet2(-/-)vsTp53(-/-)+Tet2(-/-)	LSK
Zfp954	-0.130835	0.818018	Tp53(-/-)/Tet2(-/-)vsTp53(-/-)+Tet2(-/-)	LK
Zfp952	-0.186956	0.810689	Tp53(-/-)/Tet2(-/-)vsTp53(-/-)+Tet2(-/-)	LK
Zfp952	0.167876	0.843762	Tp53(-/-)/Tet2(-/-)vsTp53(-/-)+Tet2(-/-)	LSK
Zfp950	-0.744476	0.0784708	Tp53(-/-)/Tet2(-/-)vsTp53(-/-)+Tet2(-/-)	LK
Zfp950	-0.379901	0.357981	Tp53(-/-)/Tet2(-/-)vsTp53(-/-)+Tet2(-/-)	LSK
Zfp949	0.894675	0.0656095	Tp53(-/-)/Tet2(-/-)vsTp53(-/-)+Tet2(-/-)	LK
Zfp949	-0.0565376	0.95456	Tp53(-/-)/Tet2(-/-)vsTp53(-/-)+Tet2(-/-)	LSK
Zfp948	-1.38061	0.131268	Tp53(-/-)/Tet2(-/-)vsTp53(-/-)+Tet2(-/-)	LK
Zfp948	0.71693	0.393429	Tp53(-/-)/Tet2(-/-)vsTp53(-/-)+Tet2(-/-)	LSK
Zfp947	-0.355223	0.695835	Tp53(-/-)/Tet2(-/-)vsTp53(-/-)+Tet2(-/-)	LK
Zfp947	0.148521	0.898457	Tp53(-/-)/Tet2(-/-)vsTp53(-/-)+Tet2(-/-)	LSK
Zfp946	0.777761	0.285136	Tp53(-/-)/Tet2(-/-)vsTp53(-/-)+Tet2(-/-)	LSK
Zfp946	0.0791444	0.943586	Tp53(-/-)/Tet2(-/-)vsTp53(-/-)+Tet2(-/-)	LK
Zfp945	0.962886	0.0850034	Tp53(-/-)/Tet2(-/-)vsTp53(-/-)+Tet2(-/-)	LK
Zfp945	-0.211913	0.769743	Tp53(-/-)/Tet2(-/-)vsTp53(-/-)+Tet2(-/-)	LSK
Zfp944	-0.855478	0.0147277	Tp53(-/-)/Tet2(-/-)vsTp53(-/-)+Tet2(-/-)	LSK
Zfp944	-0.775639	0.0390959	Tp53(-/-)/Tet2(-/-)vsTp53(-/-)+Tet2(-/-)	LK
Zfp943	-0.830092	0.284488	Tp53(-/-)/Tet2(-/-)vsTp53(-/-)+Tet2(-/-)	LK
Zfp943	0.537619	0.483961	Tp53(-/-)/Tet2(-/-)vsTp53(-/-)+Tet2(-/-)	LSK
Zfp942	0.168146	0.835645	Tp53(-/-)/Tet2(-/-)vsTp53(-/-)+Tet2(-/-)	LSK
Zfp942	0.0145042	0.999856	Tp53(-/-)/Tet2(-/-)vsTp53(-/-)+Tet2(-/-)	LK
Zfp940	-1.14698	0.107254	Tp53(-/-)/Tet2(-/-)vsTp53(-/-)+Tet2(-/-)	LSK
Zfp940	-0.285803	0.738719	Tp53(-/-)/Tet2(-/-)vsTp53(-/-)+Tet2(-/-)	LK
Zfp94	-2.5064	0.009749	Tp53(-/-)/Tet2(-/-)vsTp53(-/-)+Tet2(-/-)	LK
Zfp94	-1.04283	0.184168	Tp53(-/-)/Tet2(-/-)vsTp53(-/-)+Tet2(-/-)	LSK
Zfp939	0.577874	0.614436	Tp53(-/-)/Tet2(-/-)vsTp53(-/-)+Tet2(-/-)	LSK
Zfp939	-0.139327	0.925925	Tp53(-/-)/Tet2(-/-)vsTp53(-/-)+Tet2(-/-)	LK
Zfp938	-0.978699	0.23175	Tp53(-/-)/Tet2(-/-)vsTp53(-/-)+Tet2(-/-)	LK
Zfp938	-0.429403	0.627242	Tp53(-/-)/Tet2(-/-)vsTp53(-/-)+Tet2(-/-)	LSK
Zfp933	-1.15997	0.244367	Tp53(-/-)/Tet2(-/-)vsTp53(-/-)+Tet2(-/-)	LK
Zfp933	-0.463078	0.672237	Tp53(-/-)/Tet2(-/-)vsTp53(-/-)+Tet2(-/-)	LSK
Zfp930	0.51088	0.20077	Tp53(-/-)/Tet2(-/-)vsTp53(-/-)+Tet2(-/-)	LSK
Zfp930	0.187899	0.68776	Tp53(-/-)/Tet2(-/-)vsTp53(-/-)+Tet2(-/-)	LK
Zfp92	-0.390574	0.811691	Tp53(-/-)/Tet2(-/-)vsTp53(-/-)+Tet2(-/-)	LSK
Zfp92	-0.247878	0.899755	Tp53(-/-)/Tet2(-/-)vsTp53(-/-)+Tet2(-/-)	LK
Zfp90	-0.672022	0.260366	Tp53(-/-)/Tet2(-/-)vsTp53(-/-)+Tet2(-/-)	LK
Zfp90	-0.430286	0.490484	Tp53(-/-)/Tet2(-/-)vsTp53(-/-)+Tet2(-/-)	LSK
Zfp9	0.914575	0.565252	Tp53(-/-)/Tet2(-/-)vsTp53(-/-)+Tet2(-/-)	LK
Zfp9	-0.833081	0.63903	Tp53(-/-)/Tet2(-/-)vsTp53(-/-)+Tet2(-/-)	LSK
Zfp882	-2.58865	0.00575737	Tp53(-/-)/Tet2(-/-)vsTp53(-/-)+Tet2(-/-)	LK
Zfp882	-0.013073	0.999864	Tp53(-/-)/Tet2(-/-)vsTp53(-/-)+Tet2(-/-)	LSK
Zfp874b	-0.667397	0.0789319	Tp53(-/-)/Tet2(-/-)vsTp53(-/-)+Tet2(-/-)	LSK
Zfp874b	-0.341625	0.411097	Tp53(-/-)/Tet2(-/-)vsTp53(-/-)+Tet2(-/-)	LK
Zfp874a	-0.617127	0.471703	Tp53(-/-)/Tet2(-/-)vsTp53(-/-)+Tet2(-/-)	LK
Zfp874a	-0.582651	0.528986	Tp53(-/-)/Tet2(-/-)vsTp53(-/-)+Tet2(-/-)	LSK
Zfp873	-1.53659	0.00592418	Tp53(-/-)/Tet2(-/-)vsTp53(-/-)+Tet2(-/-)	LSK
Zfp873	-1.14703	0.0468693	Tp53(-/-)/Tet2(-/-)vsTp53(-/-)+Tet2(-/-)	LK
Zfp871	-0.110345	0.834018	Tp53(-/-)/Tet2(-/-)vsTp53(-/-)+Tet2(-/-)	LK
Zfp871	0.101807	0.86224	Tp53(-/-)/Tet2(-/-)vsTp53(-/-)+Tet2(-/-)	LSK
Zfp870	-1.07966	0.0184491	Tp53(-/-)/Tet2(-/-)vsTp53(-/-)+Tet2(-/-)	LSK
Zfp870	-0.478672	0.319595	Tp53(-/-)/Tet2(-/-)vsTp53(-/-)+Tet2(-/-)	LK
Zfp87	0.544635	0.619813	Tp53(-/-)/Tet2(-/-)vsTp53(-/-)+Tet2(-/-)	LSK
Zfp87	-0.226707	0.842228	Tp53(-/-)/Tet2(-/-)vsTp53(-/-)+Tet2(-/-)	LK
Zfp867	-2.75163	0.000507146	Tp53(-/-)/Tet2(-/-)vsTp53(-/-)+Tet2(-/-)	LSK
Zfp867	-0.665206	0.323796	Tp53(-/-)/Tet2(-/-)vsTp53(-/-)+Tet2(-/-)	LK
Zfp853	-3.24988	0.418331	Tp53(-/-)/Tet2(-/-)vsTp53(-/-)+Tet2(-/-)	LSK
Zfp853	-0.682551	0.834018	Tp53(-/-)/Tet2(-/-)vsTp53(-/-)+Tet2(-/-)	LK
Zfp850	-1.45941	0.00951918	Tp53(-/-)/Tet2(-/-)vsTp53(-/-)+Tet2(-/-)	LSK
Zfp850	-0.0107296	0.999856	Tp53(-/-)/Tet2(-/-)vsTp53(-/-)+Tet2(-/-)	LK
Zfp846	0.93079	0.0325217	Tp53(-/-)/Tet2(-/-)vsTp53(-/-)+Tet2(-/-)	LSK
Zfp846	-0.427458	0.378885	Tp53(-/-)/Tet2(-/-)vsTp53(-/-)+Tet2(-/-)	LK
Zfp84	-1.06554	0.0290723	Tp53(-/-)/Tet2(-/-)vsTp53(-/-)+Tet2(-/-)	LSK
Zfp84	0.114606	0.853902	Tp53(-/-)/Tet2(-/-)vsTp53(-/-)+Tet2(-/-)	LK
Zfp839	0.945288	0.07725	Tp53(-/-)/Tet2(-/-)vsTp53(-/-)+Tet2(-/-)	LK
Zfp839	-0.399649	0.499006	Tp53(-/-)/Tet2(-/-)vsTp53(-/-)+Tet2(-/-)	LSK
Zfp830	0.523879	0.238649	Tp53(-/-)/Tet2(-/-)vsTp53(-/-)+Tet2(-/-)	LK
Zfp830	-0.340643	0.477565	Tp53(-/-)/Tet2(-/-)vsTp53(-/-)+Tet2(-/-)	LSK
Zfp827	-4.16649	0.00371191	Tp53(-/-)/Tet2(-/-)vsTp53(-/-)+Tet2(-/-)	LSK
Zfp827	-1.7632	0.172199	Tp53(-/-)/Tet2(-/-)vsTp53(-/-)+Tet2(-/-)	LK
Zfp821	-3.00662	0.00637193	Tp53(-/-)/Tet2(-/-)vsTp53(-/-)+Tet2(-/-)	LSK
Zfp821	-1.90243	0.0770948	Tp53(-/-)/Tet2(-/-)vsTp53(-/-)+Tet2(-/-)	LK
Zfp820	-1.59259	0.21452	Tp53(-/-)/Tet2(-/-)vsTp53(-/-)+Tet2(-/-)	LK
Zfp820	-1.01124	0.46933	Tp53(-/-)/Tet2(-/-)vsTp53(-/-)+Tet2(-/-)	LSK
Zfp810	-0.885903	0.0508624	Tp53(-/-)/Tet2(-/-)vsTp53(-/-)+Tet2(-/-)	LK
Zfp810	0.136187	0.804291	Tp53(-/-)/Tet2(-/-)vsTp53(-/-)+Tet2(-/-)	LSK
Zfp81	-0.502932	0.169782	Tp53(-/-)/Tet2(-/-)vsTp53(-/-)+Tet2(-/-)	LSK
Zfp81	-0.37728	0.335771	Tp53(-/-)/Tet2(-/-)vsTp53(-/-)+Tet2(-/-)	LK
Zfp809	-0.580124	0.262659	Tp53(-/-)/Tet2(-/-)vsTp53(-/-)+Tet2(-/-)	LK
Zfp809	0.0862455	0.91195	Tp53(-/-)/Tet2(-/-)vsTp53(-/-)+Tet2(-/-)	LSK
Zfp808	1.2491	0.285005	Tp53(-/-)/Tet2(-/-)vsTp53(-/-)+Tet2(-/-)	LSK
Zfp808	0.167691	0.918986	Tp53(-/-)/Tet2(-/-)vsTp53(-/-)+Tet2(-/-)	LK
Zfp800	-0.563494	0.0754616	Tp53(-/-)/Tet2(-/-)vsTp53(-/-)+Tet2(-/-)	LSK
Zfp800	0.491128	0.129004	Tp53(-/-)/Tet2(-/-)vsTp53(-/-)+Tet2(-/-)	LK
Zfp799	1.10443	0.0597676	Tp53(-/-)/Tet2(-/-)vsTp53(-/-)+Tet2(-/-)	LK
Zfp799	-0.577829	0.35018	Tp53(-/-)/Tet2(-/-)vsTp53(-/-)+Tet2(-/-)	LSK
Zfp791	-3.41751	0.0988492	Tp53(-/-)/Tet2(-/-)vsTp53(-/-)+Tet2(-/-)	LK
Zfp791	-0.168342	0.714974	Tp53(-/-)/Tet2(-/-)vsTp53(-/-)+Tet2(-/-)	LSK
Zfp790	-1.3269	0.00172368	Tp53(-/-)/Tet2(-/-)vsTp53(-/-)+Tet2(-/-)	LSK
Zfp790	-0.607262	0.134849	Tp53(-/-)/Tet2(-/-)vsTp53(-/-)+Tet2(-/-)	LK
Zfp788	0.195178	0.847775	Tp53(-/-)/Tet2(-/-)vsTp53(-/-)+Tet2(-/-)	LK
Zfp788	0.140121	0.912756	Tp53(-/-)/Tet2(-/-)vsTp53(-/-)+Tet2(-/-)	LSK
Zfp787	1.1891	0.0708109	Tp53(-/-)/Tet2(-/-)vsTp53(-/-)+Tet2(-/-)	LK
Zfp787	-0.363965	0.64343	Tp53(-/-)/Tet2(-/-)vsTp53(-/-)+Tet2(-/-)	LSK
Zfp786	-3.02453	0.0357321	Tp53(-/-)/Tet2(-/-)vsTp53(-/-)+Tet2(-/-)	LSK
Zfp786	-0.98376	0.544183	Tp53(-/-)/Tet2(-/-)vsTp53(-/-)+Tet2(-/-)	LK
Zfp783	1.7141	0.0753045	Tp53(-/-)/Tet2(-/-)vsTp53(-/-)+Tet2(-/-)	LK
Zfp783	-0.242596	0.863464	Tp53(-/-)/Tet2(-/-)vsTp53(-/-)+Tet2(-/-)	LSK
Zfp780b	-1.61823	0.00761229	Tp53(-/-)/Tet2(-/-)vsTp53(-/-)+Tet2(-/-)	LSK
Zfp780b	0.0508914	0.957517	Tp53(-/-)/Tet2(-/-)vsTp53(-/-)+Tet2(-/-)	LK
Zfp78	1.13494	0.283382	Tp53(-/-)/Tet2(-/-)vsTp53(-/-)+Tet2(-/-)	LSK
Zfp78	-0.303299	0.821753	Tp53(-/-)/Tet2(-/-)vsTp53(-/-)+Tet2(-/-)	LK
Zfp777	0.347051	0.65689	Tp53(-/-)/Tet2(-/-)vsTp53(-/-)+Tet2(-/-)	LSK
Zfp777	-0.332301	0.669812	Tp53(-/-)/Tet2(-/-)vsTp53(-/-)+Tet2(-/-)	LK
Zfp773	0.48339	0.621437	Tp53(-/-)/Tet2(-/-)vsTp53(-/-)+Tet2(-/-)	LK
Zfp773	0.058576	0.989882	Tp53(-/-)/Tet2(-/-)vsTp53(-/-)+Tet2(-/-)	LSK
Zfp772	0.868391	0.476753	Tp53(-/-)/Tet2(-/-)vsTp53(-/-)+Tet2(-/-)	LSK
Zfp772	-0.561322	0.67689	Tp53(-/-)/Tet2(-/-)vsTp53(-/-)+Tet2(-/-)	LK
Zfp770	0.503406	0.241232	Tp53(-/-)/Tet2(-/-)vsTp53(-/-)+Tet2(-/-)	LK
Zfp770	-0.404356	0.364537	Tp53(-/-)/Tet2(-/-)vsTp53(-/-)+Tet2(-/-)	LSK
Zfp768	0.691655	0.172593	Tp53(-/-)/Tet2(-/-)vsTp53(-/-)+Tet2(-/-)	LK
Zfp768	0.458495	0.387192	Tp53(-/-)/Tet2(-/-)vsTp53(-/-)+Tet2(-/-)	LSK
Zfp764	-0.71176	0.61706	Tp53(-/-)/Tet2(-/-)vsTp53(-/-)+Tet2(-/-)	LSK
Zfp764	0.586707	0.643736	Tp53(-/-)/Tet2(-/-)vsTp53(-/-)+Tet2(-/-)	LK
Zfp763	-0.846284	0.300857	Tp53(-/-)/Tet2(-/-)vsTp53(-/-)+Tet2(-/-)	LSK
Zfp763	0.040854	0.982113	Tp53(-/-)/Tet2(-/-)vsTp53(-/-)+Tet2(-/-)	LK
Zfp760	-1.07825	0.230506	Tp53(-/-)/Tet2(-/-)vsTp53(-/-)+Tet2(-/-)	LSK
Zfp760	-0.905428	0.34658	Tp53(-/-)/Tet2(-/-)vsTp53(-/-)+Tet2(-/-)	LK
Zfp759	-0.896291	0.131807	Tp53(-/-)/Tet2(-/-)vsTp53(-/-)+Tet2(-/-)	LK
Zfp759	-0.0983848	0.912328	Tp53(-/-)/Tet2(-/-)vsTp53(-/-)+Tet2(-/-)	LSK
Zfp758	-1.39448	0.0675341	Tp53(-/-)/Tet2(-/-)vsTp53(-/-)+Tet2(-/-)	LSK
Zfp758	-0.00270707	0.999856	Tp53(-/-)/Tet2(-/-)vsTp53(-/-)+Tet2(-/-)	LK
Zfp750	3.43979	0.00637664	Tp53(-/-)/Tet2(-/-)vsTp53(-/-)+Tet2(-/-)	LSK
Zfp750	1.78544	0.0929562	Tp53(-/-)/Tet2(-/-)vsTp53(-/-)+Tet2(-/-)	LK
Zfp748	-1.74412	0.00408711	Tp53(-/-)/Tet2(-/-)vsTp53(-/-)+Tet2(-/-)	LK
Zfp748	0.30087	0.574592	Tp53(-/-)/Tet2(-/-)vsTp53(-/-)+Tet2(-/-)	LSK
Zfp746	1.16913	0.0158372	Tp53(-/-)/Tet2(-/-)vsTp53(-/-)+Tet2(-/-)	LK
Zfp746	-0.851247	0.0669142	Tp53(-/-)/Tet2(-/-)vsTp53(-/-)+Tet2(-/-)	LSK
Zfp740	0.398528	0.338472	Tp53(-/-)/Tet2(-/-)vsTp53(-/-)+Tet2(-/-)	LSK
Zfp740	0.377666	0.373016	Tp53(-/-)/Tet2(-/-)vsTp53(-/-)+Tet2(-/-)	LK
Zfp74	-1.18829	0.044544	Tp53(-/-)/Tet2(-/-)vsTp53(-/-)+Tet2(-/-)	LSK
Zfp74	-0.0225917	0.991483	Tp53(-/-)/Tet2(-/-)vsTp53(-/-)+Tet2(-/-)	LK
Zfp738	0.852193	0.435149	Tp53(-/-)/Tet2(-/-)vsTp53(-/-)+Tet2(-/-)	LK
Zfp738	-0.121314	0.967727	Tp53(-/-)/Tet2(-/-)vsTp53(-/-)+Tet2(-/-)	LSK
Zfp729b	-0.800135	0.26631	Tp53(-/-)/Tet2(-/-)vsTp53(-/-)+Tet2(-/-)	LK
Zfp729b	-0.252803	0.768741	Tp53(-/-)/Tet2(-/-)vsTp53(-/-)+Tet2(-/-)	LSK
Zfp729a	0.374989	0.57632	Tp53(-/-)/Tet2(-/-)vsTp53(-/-)+Tet2(-/-)	LK
Zfp729a	-0.0526134	0.976006	Tp53(-/-)/Tet2(-/-)vsTp53(-/-)+Tet2(-/-)	LSK
Zfp72	0.984285	0.464372	Tp53(-/-)/Tet2(-/-)vsTp53(-/-)+Tet2(-/-)	LSK
Zfp72	0.810382	0.548511	Tp53(-/-)/Tet2(-/-)vsTp53(-/-)+Tet2(-/-)	LK
Zfp719	-0.901273	0.117768	Tp53(-/-)/Tet2(-/-)vsTp53(-/-)+Tet2(-/-)	LSK
Zfp719	-0.149112	0.840732	Tp53(-/-)/Tet2(-/-)vsTp53(-/-)+Tet2(-/-)	LK
Zfp715	0.685459	0.319362	Tp53(-/-)/Tet2(-/-)vsTp53(-/-)+Tet2(-/-)	LK
Zfp715	0.472199	0.521739	Tp53(-/-)/Tet2(-/-)vsTp53(-/-)+Tet2(-/-)	LSK
Zfp712	-2.03275	0.0323211	Tp53(-/-)/Tet2(-/-)vsTp53(-/-)+Tet2(-/-)	LK
Zfp712	0.660308	0.426189	Tp53(-/-)/Tet2(-/-)vsTp53(-/-)+Tet2(-/-)	LSK
Zfp710	0.464747	0.273141	Tp53(-/-)/Tet2(-/-)vsTp53(-/-)+Tet2(-/-)	LSK
Zfp710	0.253316	0.586823	Tp53(-/-)/Tet2(-/-)vsTp53(-/-)+Tet2(-/-)	LK
Zfp707	0.2702	0.649147	Tp53(-/-)/Tet2(-/-)vsTp53(-/-)+Tet2(-/-)	LK
Zfp707	0.0363671	0.988657	Tp53(-/-)/Tet2(-/-)vsTp53(-/-)+Tet2(-/-)	LSK
Zfp704	0.653314	0.127197	Tp53(-/-)/Tet2(-/-)vsTp53(-/-)+Tet2(-/-)	LSK
Zfp704	0.666243	0.128968	Tp53(-/-)/Tet2(-/-)vsTp53(-/-)+Tet2(-/-)	LK
Zfp703	1.78508	0.00913639	Tp53(-/-)/Tet2(-/-)vsTp53(-/-)+Tet2(-/-)	LK
Zfp703	0.276952	0.729523	Tp53(-/-)/Tet2(-/-)vsTp53(-/-)+Tet2(-/-)	LSK
Zfp7	-0.654754	0.271169	Tp53(-/-)/Tet2(-/-)vsTp53(-/-)+Tet2(-/-)	LK
Zfp7	-0.261396	0.698833	Tp53(-/-)/Tet2(-/-)vsTp53(-/-)+Tet2(-/-)	LSK
Zfp697	3.24878	0.12126	Tp53(-/-)/Tet2(-/-)vsTp53(-/-)+Tet2(-/-)	LK
Zfp697	-3.67695	0.143532	Tp53(-/-)/Tet2(-/-)vsTp53(-/-)+Tet2(-/-)	LSK
Zfp692	0.387666	0.532444	Tp53(-/-)/Tet2(-/-)vsTp53(-/-)+Tet2(-/-)	LK
Zfp692	-0.166051	0.833125	Tp53(-/-)/Tet2(-/-)vsTp53(-/-)+Tet2(-/-)	LSK
Zfp691	0.827871	0.528149	Tp53(-/-)/Tet2(-/-)vsTp53(-/-)+Tet2(-/-)	LSK
Zfp691	0.532778	0.697672	Tp53(-/-)/Tet2(-/-)vsTp53(-/-)+Tet2(-/-)	LK
Zfp69	0.845809	0.541144	Tp53(-/-)/Tet2(-/-)vsTp53(-/-)+Tet2(-/-)	LSK
Zfp69	0.0617744	0.982503	Tp53(-/-)/Tet2(-/-)vsTp53(-/-)+Tet2(-/-)	LK
Zfp688	0.908007	0.129296	Tp53(-/-)/Tet2(-/-)vsTp53(-/-)+Tet2(-/-)	LK
Zfp688	-0.644708	0.304791	Tp53(-/-)/Tet2(-/-)vsTp53(-/-)+Tet2(-/-)	LSK
Zfp687	1.17391	0.0633909	Tp53(-/-)/Tet2(-/-)vsTp53(-/-)+Tet2(-/-)	LK
Zfp687	0.593414	0.367262	Tp53(-/-)/Tet2(-/-)vsTp53(-/-)+Tet2(-/-)	LSK
Zfp68	-0.581377	0.0739326	Tp53(-/-)/Tet2(-/-)vsTp53(-/-)+Tet2(-/-)	LSK
Zfp68	0.139257	0.717979	Tp53(-/-)/Tet2(-/-)vsTp53(-/-)+Tet2(-/-)	LK
Zfp677	0.347699	0.590974	Tp53(-/-)/Tet2(-/-)vsTp53(-/-)+Tet2(-/-)	LSK
Zfp677	-0.193912	0.785626	Tp53(-/-)/Tet2(-/-)vsTp53(-/-)+Tet2(-/-)	LK
Zfp672	-1.63507	0.124088	Tp53(-/-)/Tet2(-/-)vsTp53(-/-)+Tet2(-/-)	LK
Zfp672	0.483724	0.662945	Tp53(-/-)/Tet2(-/-)vsTp53(-/-)+Tet2(-/-)	LSK
Zfp668	0.609334	0.318588	Tp53(-/-)/Tet2(-/-)vsTp53(-/-)+Tet2(-/-)	LK
Zfp668	-0.0554762	0.970985	Tp53(-/-)/Tet2(-/-)vsTp53(-/-)+Tet2(-/-)	LSK
Zfp667	1.19865	0.178363	Tp53(-/-)/Tet2(-/-)vsTp53(-/-)+Tet2(-/-)	LK
Zfp667	0.671937	0.481466	Tp53(-/-)/Tet2(-/-)vsTp53(-/-)+Tet2(-/-)	LSK
Zfp664	-1.34368	0.0397327	Tp53(-/-)/Tet2(-/-)vsTp53(-/-)+Tet2(-/-)	LK
Zfp664	-0.377204	0.567557	Tp53(-/-)/Tet2(-/-)vsTp53(-/-)+Tet2(-/-)	LSK
Zfp661	0.465563	0.294285	Tp53(-/-)/Tet2(-/-)vsTp53(-/-)+Tet2(-/-)	LK
Zfp661	-0.406272	0.375431	Tp53(-/-)/Tet2(-/-)vsTp53(-/-)+Tet2(-/-)	LSK
Zfp655	0.147166	0.704134	Tp53(-/-)/Tet2(-/-)vsTp53(-/-)+Tet2(-/-)	LSK
Zfp655	-0.125617	0.743645	Tp53(-/-)/Tet2(-/-)vsTp53(-/-)+Tet2(-/-)	LK
Zfp654	-0.630676	0.16307	Tp53(-/-)/Tet2(-/-)vsTp53(-/-)+Tet2(-/-)	LK
Zfp654	0.181037	0.732139	Tp53(-/-)/Tet2(-/-)vsTp53(-/-)+Tet2(-/-)	LSK
Zfp653	0.326632	0.411893	Tp53(-/-)/Tet2(-/-)vsTp53(-/-)+Tet2(-/-)	LSK
Zfp653	0.310728	0.437829	Tp53(-/-)/Tet2(-/-)vsTp53(-/-)+Tet2(-/-)	LK
Zfp652os	4.16891	0.00882271	Tp53(-/-)/Tet2(-/-)vsTp53(-/-)+Tet2(-/-)	LSK
Zfp652os	1.31438	0.334357	Tp53(-/-)/Tet2(-/-)vsTp53(-/-)+Tet2(-/-)	LK
Zfp652	-0.401547	0.547428	Tp53(-/-)/Tet2(-/-)vsTp53(-/-)+Tet2(-/-)	LSK
Zfp652	-0.246917	0.72793	Tp53(-/-)/Tet2(-/-)vsTp53(-/-)+Tet2(-/-)	LK
Zfp651	-3.03196	0.0814399	Tp53(-/-)/Tet2(-/-)vsTp53(-/-)+Tet2(-/-)	LSK
Zfp651	0.899937	0.600756	Tp53(-/-)/Tet2(-/-)vsTp53(-/-)+Tet2(-/-)	LK
Zfp65	-2.18583	0.00152618	Tp53(-/-)/Tet2(-/-)vsTp53(-/-)+Tet2(-/-)	LK
Zfp65	0.427269	0.426986	Tp53(-/-)/Tet2(-/-)vsTp53(-/-)+Tet2(-/-)	LSK
Zfp647	-1.07228	0.344269	Tp53(-/-)/Tet2(-/-)vsTp53(-/-)+Tet2(-/-)	LSK
Zfp647	0.0215066	0.997397	Tp53(-/-)/Tet2(-/-)vsTp53(-/-)+Tet2(-/-)	LK
Zfp646	-0.513148	0.527908	Tp53(-/-)/Tet2(-/-)vsTp53(-/-)+Tet2(-/-)	LSK
Zfp646	-0.0582233	0.964496	Tp53(-/-)/Tet2(-/-)vsTp53(-/-)+Tet2(-/-)	LK
Zfp644	0.900919	0.0402704	Tp53(-/-)/Tet2(-/-)vsTp53(-/-)+Tet2(-/-)	LK
Zfp644	0.814331	0.0515131	Tp53(-/-)/Tet2(-/-)vsTp53(-/-)+Tet2(-/-)	LSK
Zfp64	-0.681251	0.154343	Tp53(-/-)/Tet2(-/-)vsTp53(-/-)+Tet2(-/-)	LSK
Zfp64	-0.0744981	0.914374	Tp53(-/-)/Tet2(-/-)vsTp53(-/-)+Tet2(-/-)	LK
Zfp639	-0.670247	0.144596	Tp53(-/-)/Tet2(-/-)vsTp53(-/-)+Tet2(-/-)	LK
Zfp639	0.409483	0.359453	Tp53(-/-)/Tet2(-/-)vsTp53(-/-)+Tet2(-/-)	LSK
Zfp638	-0.893561	0.0165467	Tp53(-/-)/Tet2(-/-)vsTp53(-/-)+Tet2(-/-)	LK
Zfp638	0.570408	0.0727854	Tp53(-/-)/Tet2(-/-)vsTp53(-/-)+Tet2(-/-)	LSK
Zfp637	0.788788	0.123588	Tp53(-/-)/Tet2(-/-)vsTp53(-/-)+Tet2(-/-)	LSK
Zfp637	-0.64155	0.256057	Tp53(-/-)/Tet2(-/-)vsTp53(-/-)+Tet2(-/-)	LK
Zfp629	-1.68574	0.0289999	Tp53(-/-)/Tet2(-/-)vsTp53(-/-)+Tet2(-/-)	LSK
Zfp629	0.38555	0.642113	Tp53(-/-)/Tet2(-/-)vsTp53(-/-)+Tet2(-/-)	LK
Zfp628	0.568921	0.213084	Tp53(-/-)/Tet2(-/-)vsTp53(-/-)+Tet2(-/-)	LK
Zfp628	-0.297354	0.56573	Tp53(-/-)/Tet2(-/-)vsTp53(-/-)+Tet2(-/-)	LSK
Zfp626	-0.836188	0.269497	Tp53(-/-)/Tet2(-/-)vsTp53(-/-)+Tet2(-/-)	LK
Zfp626	-0.190362	0.847712	Tp53(-/-)/Tet2(-/-)vsTp53(-/-)+Tet2(-/-)	LSK
Zfp623	1.18892	0.117013	Tp53(-/-)/Tet2(-/-)vsTp53(-/-)+Tet2(-/-)	LK
Zfp623	-0.0417121	0.999864	Tp53(-/-)/Tet2(-/-)vsTp53(-/-)+Tet2(-/-)	LSK
Zfp622	-0.618101	0.105432	Tp53(-/-)/Tet2(-/-)vsTp53(-/-)+Tet2(-/-)	LSK
Zfp622	-0.236441	0.587145	Tp53(-/-)/Tet2(-/-)vsTp53(-/-)+Tet2(-/-)	LK
Zfp62	-1.1747	0.373809	Tp53(-/-)/Tet2(-/-)vsTp53(-/-)+Tet2(-/-)	LK
Zfp62	-0.76689	0.582741	Tp53(-/-)/Tet2(-/-)vsTp53(-/-)+Tet2(-/-)	LSK
Zfp619	1.03344	0.0870241	Tp53(-/-)/Tet2(-/-)vsTp53(-/-)+Tet2(-/-)	LSK
Zfp619	-0.338557	0.642589	Tp53(-/-)/Tet2(-/-)vsTp53(-/-)+Tet2(-/-)	LK
Zfp617	-0.692479	0.0934877	Tp53(-/-)/Tet2(-/-)vsTp53(-/-)+Tet2(-/-)	LK
Zfp617	-0.610696	0.11148	Tp53(-/-)/Tet2(-/-)vsTp53(-/-)+Tet2(-/-)	LSK
Zfp612	-6.51795	0.0135048	Tp53(-/-)/Tet2(-/-)vsTp53(-/-)+Tet2(-/-)	LSK
Zfp612	-1.31956	0.503429	Tp53(-/-)/Tet2(-/-)vsTp53(-/-)+Tet2(-/-)	LK
Zfp61	0.12345	0.864362	Tp53(-/-)/Tet2(-/-)vsTp53(-/-)+Tet2(-/-)	LSK
Zfp61	0.0942499	0.89063	Tp53(-/-)/Tet2(-/-)vsTp53(-/-)+Tet2(-/-)	LK
Zfp609	1.33036	0.00695551	Tp53(-/-)/Tet2(-/-)vsTp53(-/-)+Tet2(-/-)	LSK
Zfp609	1.28402	0.0117919	Tp53(-/-)/Tet2(-/-)vsTp53(-/-)+Tet2(-/-)	LK
Zfp608	0.437665	0.689469	Tp53(-/-)/Tet2(-/-)vsTp53(-/-)+Tet2(-/-)	LSK
Zfp608	0.295261	0.790691	Tp53(-/-)/Tet2(-/-)vsTp53(-/-)+Tet2(-/-)	LK
Zfp607b	-2.3821	0.00326925	Tp53(-/-)/Tet2(-/-)vsTp53(-/-)+Tet2(-/-)	LSK
Zfp607b	0.416863	0.58	Tp53(-/-)/Tet2(-/-)vsTp53(-/-)+Tet2(-/-)	LK
Zfp607a	-2.23674	0.000568784	Tp53(-/-)/Tet2(-/-)vsTp53(-/-)+Tet2(-/-)	LSK
Zfp607a	-0.0671066	0.934736	Tp53(-/-)/Tet2(-/-)vsTp53(-/-)+Tet2(-/-)	LK
Zfp605	0.375523	0.443758	Tp53(-/-)/Tet2(-/-)vsTp53(-/-)+Tet2(-/-)	LK
Zfp605	-0.28157	0.598595	Tp53(-/-)/Tet2(-/-)vsTp53(-/-)+Tet2(-/-)	LSK
Zfp60	-1.76675	0.0411821	Tp53(-/-)/Tet2(-/-)vsTp53(-/-)+Tet2(-/-)	LK
Zfp60	-0.6684	0.40307	Tp53(-/-)/Tet2(-/-)vsTp53(-/-)+Tet2(-/-)	LSK
Zfp599	-5.05286	4.46697e-05	Tp53(-/-)/Tet2(-/-)vsTp53(-/-)+Tet2(-/-)	LSK
Zfp599	-2.5758	0.0102994	Tp53(-/-)/Tet2(-/-)vsTp53(-/-)+Tet2(-/-)	LK
Zfp598	1.01699	0.036386	Tp53(-/-)/Tet2(-/-)vsTp53(-/-)+Tet2(-/-)	LK
Zfp598	0.145729	0.821008	Tp53(-/-)/Tet2(-/-)vsTp53(-/-)+Tet2(-/-)	LSK
Zfp597	0.446335	0.244367	Tp53(-/-)/Tet2(-/-)vsTp53(-/-)+Tet2(-/-)	LK
Zfp597	0.227843	0.596836	Tp53(-/-)/Tet2(-/-)vsTp53(-/-)+Tet2(-/-)	LSK
Zfp595	-0.739176	0.280115	Tp53(-/-)/Tet2(-/-)vsTp53(-/-)+Tet2(-/-)	LK
Zfp595	0.398009	0.575843	Tp53(-/-)/Tet2(-/-)vsTp53(-/-)+Tet2(-/-)	LSK
Zfp592	0.617927	0.150138	Tp53(-/-)/Tet2(-/-)vsTp53(-/-)+Tet2(-/-)	LK
Zfp592	-0.361267	0.434056	Tp53(-/-)/Tet2(-/-)vsTp53(-/-)+Tet2(-/-)	LSK
Zfp59	-0.529968	0.445686	Tp53(-/-)/Tet2(-/-)vsTp53(-/-)+Tet2(-/-)	LSK
Zfp59	-0.00628225	0.999856	Tp53(-/-)/Tet2(-/-)vsTp53(-/-)+Tet2(-/-)	LK
Zfp579	0.414078	0.811937	Tp53(-/-)/Tet2(-/-)vsTp53(-/-)+Tet2(-/-)	LK
Zfp579	-0.142509	0.999864	Tp53(-/-)/Tet2(-/-)vsTp53(-/-)+Tet2(-/-)	LSK
Zfp575	-3.23824	0.183753	Tp53(-/-)/Tet2(-/-)vsTp53(-/-)+Tet2(-/-)	LK
Zfp575	-2.3318	0.379412	Tp53(-/-)/Tet2(-/-)vsTp53(-/-)+Tet2(-/-)	LSK
Zfp574	-0.541062	0.36925	Tp53(-/-)/Tet2(-/-)vsTp53(-/-)+Tet2(-/-)	LSK
Zfp574	0.516531	0.383143	Tp53(-/-)/Tet2(-/-)vsTp53(-/-)+Tet2(-/-)	LK
Zfp57	-7.31725	0.00687156	Tp53(-/-)/Tet2(-/-)vsTp53(-/-)+Tet2(-/-)	LSK
Zfp57	3.60529	0.0340081	Tp53(-/-)/Tet2(-/-)vsTp53(-/-)+Tet2(-/-)	LK
Zfp568	2.05262	0.0413728	Tp53(-/-)/Tet2(-/-)vsTp53(-/-)+Tet2(-/-)	LSK
Zfp568	0.586341	0.599932	Tp53(-/-)/Tet2(-/-)vsTp53(-/-)+Tet2(-/-)	LK
Zfp563	0.498743	0.277748	Tp53(-/-)/Tet2(-/-)vsTp53(-/-)+Tet2(-/-)	LK
Zfp563	0.175851	0.758552	Tp53(-/-)/Tet2(-/-)vsTp53(-/-)+Tet2(-/-)	LSK
Zfp560	0.324913	0.779973	Tp53(-/-)/Tet2(-/-)vsTp53(-/-)+Tet2(-/-)	LK
Zfp560	-0.197568	0.893921	Tp53(-/-)/Tet2(-/-)vsTp53(-/-)+Tet2(-/-)	LSK
Zfp558	-0.571964	0.556577	Tp53(-/-)/Tet2(-/-)vsTp53(-/-)+Tet2(-/-)	LK
Zfp558	0.415326	0.67401	Tp53(-/-)/Tet2(-/-)vsTp53(-/-)+Tet2(-/-)	LSK
Zfp553	-1.40912	0.00728396	Tp53(-/-)/Tet2(-/-)vsTp53(-/-)+Tet2(-/-)	LSK
Zfp553	-0.708323	0.178209	Tp53(-/-)/Tet2(-/-)vsTp53(-/-)+Tet2(-/-)	LK
Zfp551	-4.0334	0.0158816	Tp53(-/-)/Tet2(-/-)vsTp53(-/-)+Tet2(-/-)	LSK
Zfp551	-2.59008	0.128672	Tp53(-/-)/Tet2(-/-)vsTp53(-/-)+Tet2(-/-)	LK
Zfp54	-0.841009	0.133828	Tp53(-/-)/Tet2(-/-)vsTp53(-/-)+Tet2(-/-)	LK
Zfp54	-0.377287	0.514525	Tp53(-/-)/Tet2(-/-)vsTp53(-/-)+Tet2(-/-)	LSK
Zfp536	-5.83077	0.00262915	Tp53(-/-)/Tet2(-/-)vsTp53(-/-)+Tet2(-/-)	LSK
Zfp536	-3.10911	0.150282	Tp53(-/-)/Tet2(-/-)vsTp53(-/-)+Tet2(-/-)	LK
Zfp534	-9.54503	6.35413e-05	Tp53(-/-)/Tet2(-/-)vsTp53(-/-)+Tet2(-/-)	LSK
Zfp534	-4.26953	0.00787331	Tp53(-/-)/Tet2(-/-)vsTp53(-/-)+Tet2(-/-)	LK
Zfp532	-7.22337	0.00657395	Tp53(-/-)/Tet2(-/-)vsTp53(-/-)+Tet2(-/-)	LSK
Zfp532	0.628502	0.681329	Tp53(-/-)/Tet2(-/-)vsTp53(-/-)+Tet2(-/-)	LK
Zfp53	-1.17919	0.0426782	Tp53(-/-)/Tet2(-/-)vsTp53(-/-)+Tet2(-/-)	LK
Zfp53	0.830086	0.100055	Tp53(-/-)/Tet2(-/-)vsTp53(-/-)+Tet2(-/-)	LSK
Zfp526	0.59938	0.129	Tp53(-/-)/Tet2(-/-)vsTp53(-/-)+Tet2(-/-)	LK
Zfp526	-0.0505634	0.945749	Tp53(-/-)/Tet2(-/-)vsTp53(-/-)+Tet2(-/-)	LSK
Zfp523	0.6131	0.297264	Tp53(-/-)/Tet2(-/-)vsTp53(-/-)+Tet2(-/-)	LK
Zfp523	0.065858	0.955465	Tp53(-/-)/Tet2(-/-)vsTp53(-/-)+Tet2(-/-)	LSK
Zfp521	-7.74067	0.0134389	Tp53(-/-)/Tet2(-/-)vsTp53(-/-)+Tet2(-/-)	LSK
Zfp521	-1.43043	0.455712	Tp53(-/-)/Tet2(-/-)vsTp53(-/-)+Tet2(-/-)	LK
Zfp52	0.260421	0.705671	Tp53(-/-)/Tet2(-/-)vsTp53(-/-)+Tet2(-/-)	LSK
Zfp52	-0.176723	0.805909	Tp53(-/-)/Tet2(-/-)vsTp53(-/-)+Tet2(-/-)	LK
Zfp518b	-1.02958	0.0552895	Tp53(-/-)/Tet2(-/-)vsTp53(-/-)+Tet2(-/-)	LSK
Zfp518b	0.356952	0.533562	Tp53(-/-)/Tet2(-/-)vsTp53(-/-)+Tet2(-/-)	LK
Zfp518a	1.35249	0.00780119	Tp53(-/-)/Tet2(-/-)vsTp53(-/-)+Tet2(-/-)	LK
Zfp518a	0.445182	0.365571	Tp53(-/-)/Tet2(-/-)vsTp53(-/-)+Tet2(-/-)	LSK
Zfp516	1.84681	0.00562328	Tp53(-/-)/Tet2(-/-)vsTp53(-/-)+Tet2(-/-)	LK
Zfp516	0.957247	0.110192	Tp53(-/-)/Tet2(-/-)vsTp53(-/-)+Tet2(-/-)	LSK
Zfp513	-0.633745	0.121004	Tp53(-/-)/Tet2(-/-)vsTp53(-/-)+Tet2(-/-)	LSK
Zfp513	-0.193677	0.687777	Tp53(-/-)/Tet2(-/-)vsTp53(-/-)+Tet2(-/-)	LK
Zfp512b	-1.10642	0.225006	Tp53(-/-)/Tet2(-/-)vsTp53(-/-)+Tet2(-/-)	LSK
Zfp512b	0.977814	0.267707	Tp53(-/-)/Tet2(-/-)vsTp53(-/-)+Tet2(-/-)	LK
Zfp512	-0.837719	0.19072	Tp53(-/-)/Tet2(-/-)vsTp53(-/-)+Tet2(-/-)	LSK
Zfp512	-0.409691	0.565825	Tp53(-/-)/Tet2(-/-)vsTp53(-/-)+Tet2(-/-)	LK
Zfp511	0.550827	0.375639	Tp53(-/-)/Tet2(-/-)vsTp53(-/-)+Tet2(-/-)	LSK
Zfp511	0.255321	0.713926	Tp53(-/-)/Tet2(-/-)vsTp53(-/-)+Tet2(-/-)	LK
Zfp51	-1.05186	0.0192785	Tp53(-/-)/Tet2(-/-)vsTp53(-/-)+Tet2(-/-)	LSK
Zfp51	-0.0370826	0.961749	Tp53(-/-)/Tet2(-/-)vsTp53(-/-)+Tet2(-/-)	LK
Zfp507	-4.84561	0.0030601	Tp53(-/-)/Tet2(-/-)vsTp53(-/-)+Tet2(-/-)	LSK
Zfp507	-1.46538	0.310268	Tp53(-/-)/Tet2(-/-)vsTp53(-/-)+Tet2(-/-)	LK
Zfp493	0.357203	0.739169	Tp53(-/-)/Tet2(-/-)vsTp53(-/-)+Tet2(-/-)	LSK
Zfp493	-0.0151449	0.999856	Tp53(-/-)/Tet2(-/-)vsTp53(-/-)+Tet2(-/-)	LK
Zfp473	-1.89879	0.295246	Tp53(-/-)/Tet2(-/-)vsTp53(-/-)+Tet2(-/-)	LSK
Zfp473	0.418731	0.834018	Tp53(-/-)/Tet2(-/-)vsTp53(-/-)+Tet2(-/-)	LK
Zfp472	-0.836045	0.0177884	Tp53(-/-)/Tet2(-/-)vsTp53(-/-)+Tet2(-/-)	LSK
Zfp472	0.101356	0.817325	Tp53(-/-)/Tet2(-/-)vsTp53(-/-)+Tet2(-/-)	LK
Zfp467	0.805605	0.068295	Tp53(-/-)/Tet2(-/-)vsTp53(-/-)+Tet2(-/-)	LK
Zfp467	0.0327811	0.984628	Tp53(-/-)/Tet2(-/-)vsTp53(-/-)+Tet2(-/-)	LSK
Zfp462	1.14722	0.279918	Tp53(-/-)/Tet2(-/-)vsTp53(-/-)+Tet2(-/-)	LSK
Zfp462	0.661134	0.558221	Tp53(-/-)/Tet2(-/-)vsTp53(-/-)+Tet2(-/-)	LK
Zfp46	-0.160034	0.782366	Tp53(-/-)/Tet2(-/-)vsTp53(-/-)+Tet2(-/-)	LK
Zfp46	0.0270555	0.996737	Tp53(-/-)/Tet2(-/-)vsTp53(-/-)+Tet2(-/-)	LSK
Zfp459	-1.16472	0.162238	Tp53(-/-)/Tet2(-/-)vsTp53(-/-)+Tet2(-/-)	LK
Zfp459	-0.944345	0.228915	Tp53(-/-)/Tet2(-/-)vsTp53(-/-)+Tet2(-/-)	LSK
Zfp458	-2.63084	0.0980062	Tp53(-/-)/Tet2(-/-)vsTp53(-/-)+Tet2(-/-)	LK
Zfp458	-2.09988	0.141101	Tp53(-/-)/Tet2(-/-)vsTp53(-/-)+Tet2(-/-)	LSK
Zfp451	-1.62052	0.0100773	Tp53(-/-)/Tet2(-/-)vsTp53(-/-)+Tet2(-/-)	LSK
Zfp451	-0.363436	0.59034	Tp53(-/-)/Tet2(-/-)vsTp53(-/-)+Tet2(-/-)	LK
Zfp449	-1.54007	0.180824	Tp53(-/-)/Tet2(-/-)vsTp53(-/-)+Tet2(-/-)	LSK
Zfp449	0.92481	0.411574	Tp53(-/-)/Tet2(-/-)vsTp53(-/-)+Tet2(-/-)	LK
Zfp446	-0.889279	0.122096	Tp53(-/-)/Tet2(-/-)vsTp53(-/-)+Tet2(-/-)	LSK
Zfp446	-0.376394	0.56445	Tp53(-/-)/Tet2(-/-)vsTp53(-/-)+Tet2(-/-)	LK
Zfp445	0.828911	0.027139	Tp53(-/-)/Tet2(-/-)vsTp53(-/-)+Tet2(-/-)	LSK
Zfp445	0.751068	0.053292	Tp53(-/-)/Tet2(-/-)vsTp53(-/-)+Tet2(-/-)	LK
Zfp444	-1.18429	0.43949	Tp53(-/-)/Tet2(-/-)vsTp53(-/-)+Tet2(-/-)	LK
Zfp444	0.0972673	0.981407	Tp53(-/-)/Tet2(-/-)vsTp53(-/-)+Tet2(-/-)	LSK
Zfp438	0.41832	0.503909	Tp53(-/-)/Tet2(-/-)vsTp53(-/-)+Tet2(-/-)	LSK
Zfp438	0.340507	0.592813	Tp53(-/-)/Tet2(-/-)vsTp53(-/-)+Tet2(-/-)	LK
Zfp429	-2.27241	0.0513304	Tp53(-/-)/Tet2(-/-)vsTp53(-/-)+Tet2(-/-)	LK
Zfp429	-0.813018	0.457157	Tp53(-/-)/Tet2(-/-)vsTp53(-/-)+Tet2(-/-)	LSK
Zfp428	-1.71859	0.0205007	Tp53(-/-)/Tet2(-/-)vsTp53(-/-)+Tet2(-/-)	LK
Zfp428	-1.18905	0.0632814	Tp53(-/-)/Tet2(-/-)vsTp53(-/-)+Tet2(-/-)	LSK
Zfp426	0.389302	0.337783	Tp53(-/-)/Tet2(-/-)vsTp53(-/-)+Tet2(-/-)	LK
Zfp426	-0.174811	0.717521	Tp53(-/-)/Tet2(-/-)vsTp53(-/-)+Tet2(-/-)	LSK
Zfp423	-4.87241	0.053714	Tp53(-/-)/Tet2(-/-)vsTp53(-/-)+Tet2(-/-)	LK
Zfp423	-1.08546	0.999864	Tp53(-/-)/Tet2(-/-)vsTp53(-/-)+Tet2(-/-)	LSK
Zfp422	1.43483	0.216782	Tp53(-/-)/Tet2(-/-)vsTp53(-/-)+Tet2(-/-)	LK
Zfp422	-0.166722	0.937493	Tp53(-/-)/Tet2(-/-)vsTp53(-/-)+Tet2(-/-)	LSK
Zfp420	-1.39247	0.376731	Tp53(-/-)/Tet2(-/-)vsTp53(-/-)+Tet2(-/-)	LK
Zfp420	-1.16404	0.433759	Tp53(-/-)/Tet2(-/-)vsTp53(-/-)+Tet2(-/-)	LSK
Zfp418	0.971377	0.362325	Tp53(-/-)/Tet2(-/-)vsTp53(-/-)+Tet2(-/-)	LSK
Zfp418	-0.610445	0.615709	Tp53(-/-)/Tet2(-/-)vsTp53(-/-)+Tet2(-/-)	LK
Zfp414	1.04546	0.00439629	Tp53(-/-)/Tet2(-/-)vsTp53(-/-)+Tet2(-/-)	LK
Zfp414	0.790349	0.0154725	Tp53(-/-)/Tet2(-/-)vsTp53(-/-)+Tet2(-/-)	LSK
Zfp410	-0.496808	0.259365	Tp53(-/-)/Tet2(-/-)vsTp53(-/-)+Tet2(-/-)	LK
Zfp410	-0.419987	0.329708	Tp53(-/-)/Tet2(-/-)vsTp53(-/-)+Tet2(-/-)	LSK
Zfp41	0.604441	0.26588	Tp53(-/-)/Tet2(-/-)vsTp53(-/-)+Tet2(-/-)	LK
Zfp41	0.324926	0.593782	Tp53(-/-)/Tet2(-/-)vsTp53(-/-)+Tet2(-/-)	LSK
Zfp408	-0.74911	0.176586	Tp53(-/-)/Tet2(-/-)vsTp53(-/-)+Tet2(-/-)	LSK
Zfp408	0.722106	0.187111	Tp53(-/-)/Tet2(-/-)vsTp53(-/-)+Tet2(-/-)	LK
Zfp407	0.70021	0.35498	Tp53(-/-)/Tet2(-/-)vsTp53(-/-)+Tet2(-/-)	LSK
Zfp407	0.130607	0.89725	Tp53(-/-)/Tet2(-/-)vsTp53(-/-)+Tet2(-/-)	LK
Zfp40	0.845984	0.244776	Tp53(-/-)/Tet2(-/-)vsTp53(-/-)+Tet2(-/-)	LSK
Zfp40	-0.404616	0.633081	Tp53(-/-)/Tet2(-/-)vsTp53(-/-)+Tet2(-/-)	LK
Zfp398	0.970177	0.0150649	Tp53(-/-)/Tet2(-/-)vsTp53(-/-)+Tet2(-/-)	LK
Zfp398	-0.586486	0.121206	Tp53(-/-)/Tet2(-/-)vsTp53(-/-)+Tet2(-/-)	LSK
Zfp397	-0.223907	0.584935	Tp53(-/-)/Tet2(-/-)vsTp53(-/-)+Tet2(-/-)	LK
Zfp397	-0.0339444	0.970543	Tp53(-/-)/Tet2(-/-)vsTp53(-/-)+Tet2(-/-)	LSK
Zfp395	0.817441	0.163361	Tp53(-/-)/Tet2(-/-)vsTp53(-/-)+Tet2(-/-)	LK
Zfp395	0.352406	0.599811	Tp53(-/-)/Tet2(-/-)vsTp53(-/-)+Tet2(-/-)	LSK
Zfp39	-1.1532	0.0183015	Tp53(-/-)/Tet2(-/-)vsTp53(-/-)+Tet2(-/-)	LK
Zfp39	-0.377101	0.410813	Tp53(-/-)/Tet2(-/-)vsTp53(-/-)+Tet2(-/-)	LSK
Zfp386	-0.798004	0.155928	Tp53(-/-)/Tet2(-/-)vsTp53(-/-)+Tet2(-/-)	LK
Zfp386	0.268135	0.664809	Tp53(-/-)/Tet2(-/-)vsTp53(-/-)+Tet2(-/-)	LSK
Zfp385a	1.16988	0.131396	Tp53(-/-)/Tet2(-/-)vsTp53(-/-)+Tet2(-/-)	LSK
Zfp385a	0.488037	0.574443	Tp53(-/-)/Tet2(-/-)vsTp53(-/-)+Tet2(-/-)	LK
Zfp384	1.53985	0.187197	Tp53(-/-)/Tet2(-/-)vsTp53(-/-)+Tet2(-/-)	LSK
Zfp384	0.103238	0.95282	Tp53(-/-)/Tet2(-/-)vsTp53(-/-)+Tet2(-/-)	LK
Zfp383	-1.40656	0.119549	Tp53(-/-)/Tet2(-/-)vsTp53(-/-)+Tet2(-/-)	LSK
Zfp383	-0.270565	0.809463	Tp53(-/-)/Tet2(-/-)vsTp53(-/-)+Tet2(-/-)	LK
Zfp382	-1.29535	0.00729067	Tp53(-/-)/Tet2(-/-)vsTp53(-/-)+Tet2(-/-)	LK
Zfp382	-0.624608	0.119171	Tp53(-/-)/Tet2(-/-)vsTp53(-/-)+Tet2(-/-)	LSK
Zfp37	-1.1091	0.893057	Tp53(-/-)/Tet2(-/-)vsTp53(-/-)+Tet2(-/-)	LK
Zfp37	-3.59504	0.999864	Tp53(-/-)/Tet2(-/-)vsTp53(-/-)+Tet2(-/-)	LSK
Zfp36l2	2.36498	0.000291545	Tp53(-/-)/Tet2(-/-)vsTp53(-/-)+Tet2(-/-)	LK
Zfp36l2	0.487865	0.39718	Tp53(-/-)/Tet2(-/-)vsTp53(-/-)+Tet2(-/-)	LSK
Zfp369	0.230348	0.558455	Tp53(-/-)/Tet2(-/-)vsTp53(-/-)+Tet2(-/-)	LSK
Zfp369	-0.179582	0.65992	Tp53(-/-)/Tet2(-/-)vsTp53(-/-)+Tet2(-/-)	LK
Zfp367	-0.146443	0.656226	Tp53(-/-)/Tet2(-/-)vsTp53(-/-)+Tet2(-/-)	LK
Zfp367	-0.0716884	0.860587	Tp53(-/-)/Tet2(-/-)vsTp53(-/-)+Tet2(-/-)	LSK
Zfp366	-5.52966	0.0714004	Tp53(-/-)/Tet2(-/-)vsTp53(-/-)+Tet2(-/-)	LSK
Zfp366	-2.98794	0.343062	Tp53(-/-)/Tet2(-/-)vsTp53(-/-)+Tet2(-/-)	LK
Zfp365	-3.42498	0.0513572	Tp53(-/-)/Tet2(-/-)vsTp53(-/-)+Tet2(-/-)	LK
Zfp365	-2.80063	0.0718388	Tp53(-/-)/Tet2(-/-)vsTp53(-/-)+Tet2(-/-)	LSK
Zfp362	0.625344	0.323706	Tp53(-/-)/Tet2(-/-)vsTp53(-/-)+Tet2(-/-)	LK
Zfp362	-0.363169	0.614652	Tp53(-/-)/Tet2(-/-)vsTp53(-/-)+Tet2(-/-)	LSK
Zfp36	1.44643	0.260599	Tp53(-/-)/Tet2(-/-)vsTp53(-/-)+Tet2(-/-)	LK
Zfp36	-0.142767	0.958819	Tp53(-/-)/Tet2(-/-)vsTp53(-/-)+Tet2(-/-)	LSK
Zfp358	-0.747548	0.599619	Tp53(-/-)/Tet2(-/-)vsTp53(-/-)+Tet2(-/-)	LK
Zfp358	-0.265851	0.94149	Tp53(-/-)/Tet2(-/-)vsTp53(-/-)+Tet2(-/-)	LSK
Zfp354c	-10.2833	0.00111372	Tp53(-/-)/Tet2(-/-)vsTp53(-/-)+Tet2(-/-)	LSK
Zfp354c	-2.32614	0.1803	Tp53(-/-)/Tet2(-/-)vsTp53(-/-)+Tet2(-/-)	LK
Zfp354b	-2.97347	0.168923	Tp53(-/-)/Tet2(-/-)vsTp53(-/-)+Tet2(-/-)	LSK
Zfp354b	1.89283	0.256608	Tp53(-/-)/Tet2(-/-)vsTp53(-/-)+Tet2(-/-)	LK
Zfp354a	4.95091	0.0247939	Tp53(-/-)/Tet2(-/-)vsTp53(-/-)+Tet2(-/-)	LK
Zfp354a	-4.03951	0.202736	Tp53(-/-)/Tet2(-/-)vsTp53(-/-)+Tet2(-/-)	LSK
Zfp35	1.39638	0.00022086	Tp53(-/-)/Tet2(-/-)vsTp53(-/-)+Tet2(-/-)	LSK
Zfp35	0.552245	0.101381	Tp53(-/-)/Tet2(-/-)vsTp53(-/-)+Tet2(-/-)	LK
Zfp346	0.437232	0.582828	Tp53(-/-)/Tet2(-/-)vsTp53(-/-)+Tet2(-/-)	LSK
Zfp346	-0.403082	0.619555	Tp53(-/-)/Tet2(-/-)vsTp53(-/-)+Tet2(-/-)	LK
Zfp341	-0.503758	0.527537	Tp53(-/-)/Tet2(-/-)vsTp53(-/-)+Tet2(-/-)	LSK
Zfp341	-0.1106	0.914048	Tp53(-/-)/Tet2(-/-)vsTp53(-/-)+Tet2(-/-)	LK
Zfp335	-1.01395	0.264927	Tp53(-/-)/Tet2(-/-)vsTp53(-/-)+Tet2(-/-)	LSK
Zfp335	0.816312	0.359807	Tp53(-/-)/Tet2(-/-)vsTp53(-/-)+Tet2(-/-)	LK
Zfp330	0.186434	0.878695	Tp53(-/-)/Tet2(-/-)vsTp53(-/-)+Tet2(-/-)	LK
Zfp330	0.177306	0.900259	Tp53(-/-)/Tet2(-/-)vsTp53(-/-)+Tet2(-/-)	LSK
Zfp329	0.752864	0.423118	Tp53(-/-)/Tet2(-/-)vsTp53(-/-)+Tet2(-/-)	LSK
Zfp329	-0.754724	0.468046	Tp53(-/-)/Tet2(-/-)vsTp53(-/-)+Tet2(-/-)	LK
Zfp326	0.612294	0.329772	Tp53(-/-)/Tet2(-/-)vsTp53(-/-)+Tet2(-/-)	LSK
Zfp326	-0.0785134	0.933059	Tp53(-/-)/Tet2(-/-)vsTp53(-/-)+Tet2(-/-)	LK
Zfp324	-1.40556	0.127928	Tp53(-/-)/Tet2(-/-)vsTp53(-/-)+Tet2(-/-)	LK
Zfp324	1.18863	0.136724	Tp53(-/-)/Tet2(-/-)vsTp53(-/-)+Tet2(-/-)	LSK
Zfp322a	-2.29042	0.00453919	Tp53(-/-)/Tet2(-/-)vsTp53(-/-)+Tet2(-/-)	LK
Zfp322a	-0.134787	0.880829	Tp53(-/-)/Tet2(-/-)vsTp53(-/-)+Tet2(-/-)	LSK
Zfp319	-0.701665	0.157685	Tp53(-/-)/Tet2(-/-)vsTp53(-/-)+Tet2(-/-)	LK
Zfp319	-0.173003	0.775092	Tp53(-/-)/Tet2(-/-)vsTp53(-/-)+Tet2(-/-)	LSK
Zfp318	-0.864834	0.0765449	Tp53(-/-)/Tet2(-/-)vsTp53(-/-)+Tet2(-/-)	LSK
Zfp318	-0.931378	0.0788271	Tp53(-/-)/Tet2(-/-)vsTp53(-/-)+Tet2(-/-)	LK
Zfp317	-0.832432	0.013892	Tp53(-/-)/Tet2(-/-)vsTp53(-/-)+Tet2(-/-)	LK
Zfp317	-0.462662	0.115307	Tp53(-/-)/Tet2(-/-)vsTp53(-/-)+Tet2(-/-)	LSK
Zfp316	1.24553	0.059806	Tp53(-/-)/Tet2(-/-)vsTp53(-/-)+Tet2(-/-)	LSK
Zfp316	0.835194	0.223164	Tp53(-/-)/Tet2(-/-)vsTp53(-/-)+Tet2(-/-)	LK
Zfp300	-3.0106	0.0501167	Tp53(-/-)/Tet2(-/-)vsTp53(-/-)+Tet2(-/-)	LK
Zfp300	-0.448359	0.786802	Tp53(-/-)/Tet2(-/-)vsTp53(-/-)+Tet2(-/-)	LSK
Zfp30	-5.21146	0.0105562	Tp53(-/-)/Tet2(-/-)vsTp53(-/-)+Tet2(-/-)	LSK
Zfp30	-1.20216	0.426684	Tp53(-/-)/Tet2(-/-)vsTp53(-/-)+Tet2(-/-)	LK
Zfp3	-1.31554	0.203498	Tp53(-/-)/Tet2(-/-)vsTp53(-/-)+Tet2(-/-)	LSK
Zfp3	-1.03602	0.333852	Tp53(-/-)/Tet2(-/-)vsTp53(-/-)+Tet2(-/-)	LK
Zfp296	0.807136	0.178375	Tp53(-/-)/Tet2(-/-)vsTp53(-/-)+Tet2(-/-)	LK
Zfp296	0.257508	0.728376	Tp53(-/-)/Tet2(-/-)vsTp53(-/-)+Tet2(-/-)	LSK
Zfp292	0.766472	0.338916	Tp53(-/-)/Tet2(-/-)vsTp53(-/-)+Tet2(-/-)	LK
Zfp292	-0.274661	0.790279	Tp53(-/-)/Tet2(-/-)vsTp53(-/-)+Tet2(-/-)	LSK
Zfp287	-1.63828	0.00435458	Tp53(-/-)/Tet2(-/-)vsTp53(-/-)+Tet2(-/-)	LSK
Zfp287	-1.75399	0.00734091	Tp53(-/-)/Tet2(-/-)vsTp53(-/-)+Tet2(-/-)	LK
Zfp286	-1.05246	0.525609	Tp53(-/-)/Tet2(-/-)vsTp53(-/-)+Tet2(-/-)	LK
Zfp286	0.066999	0.999864	Tp53(-/-)/Tet2(-/-)vsTp53(-/-)+Tet2(-/-)	LSK
Zfp282	-0.99644	0.00767615	Tp53(-/-)/Tet2(-/-)vsTp53(-/-)+Tet2(-/-)	LSK
Zfp282	0.28649	0.452984	Tp53(-/-)/Tet2(-/-)vsTp53(-/-)+Tet2(-/-)	LK
Zfp281	1.32204	0.304955	Tp53(-/-)/Tet2(-/-)vsTp53(-/-)+Tet2(-/-)	LSK
Zfp281	-0.359526	0.856787	Tp53(-/-)/Tet2(-/-)vsTp53(-/-)+Tet2(-/-)	LK
Zfp280d	-1.34689	0.015899	Tp53(-/-)/Tet2(-/-)vsTp53(-/-)+Tet2(-/-)	LK
Zfp280d	-0.869809	0.0688018	Tp53(-/-)/Tet2(-/-)vsTp53(-/-)+Tet2(-/-)	LSK
Zfp280c	-0.796428	0.038459	Tp53(-/-)/Tet2(-/-)vsTp53(-/-)+Tet2(-/-)	LSK
Zfp280c	-0.12093	0.803363	Tp53(-/-)/Tet2(-/-)vsTp53(-/-)+Tet2(-/-)	LK
Zfp280b	-0.773933	0.16468	Tp53(-/-)/Tet2(-/-)vsTp53(-/-)+Tet2(-/-)	LK
Zfp280b	0.135326	0.854494	Tp53(-/-)/Tet2(-/-)vsTp53(-/-)+Tet2(-/-)	LSK
Zfp28	-1.23649	0.221199	Tp53(-/-)/Tet2(-/-)vsTp53(-/-)+Tet2(-/-)	LK
Zfp28	-1.03288	0.298789	Tp53(-/-)/Tet2(-/-)vsTp53(-/-)+Tet2(-/-)	LSK
Zfp277	-0.486718	0.404196	Tp53(-/-)/Tet2(-/-)vsTp53(-/-)+Tet2(-/-)	LK
Zfp277	0.250155	0.698326	Tp53(-/-)/Tet2(-/-)vsTp53(-/-)+Tet2(-/-)	LSK
Zfp276	-0.663761	0.191955	Tp53(-/-)/Tet2(-/-)vsTp53(-/-)+Tet2(-/-)	LSK
Zfp276	0.050089	0.950515	Tp53(-/-)/Tet2(-/-)vsTp53(-/-)+Tet2(-/-)	LK
Zfp275	2.88937	0.360736	Tp53(-/-)/Tet2(-/-)vsTp53(-/-)+Tet2(-/-)	LSK
Zfp275	-1.50074	0.999856	Tp53(-/-)/Tet2(-/-)vsTp53(-/-)+Tet2(-/-)	LK
Zfp27	-1.58686	0.009392	Tp53(-/-)/Tet2(-/-)vsTp53(-/-)+Tet2(-/-)	LSK
Zfp27	0.380104	0.544539	Tp53(-/-)/Tet2(-/-)vsTp53(-/-)+Tet2(-/-)	LK
Zfp267	0.345958	0.614202	Tp53(-/-)/Tet2(-/-)vsTp53(-/-)+Tet2(-/-)	LSK
Zfp267	0.269064	0.695145	Tp53(-/-)/Tet2(-/-)vsTp53(-/-)+Tet2(-/-)	LK
Zfp266	-1.80548	0.00012404	Tp53(-/-)/Tet2(-/-)vsTp53(-/-)+Tet2(-/-)	LSK
Zfp266	-0.806273	0.0503586	Tp53(-/-)/Tet2(-/-)vsTp53(-/-)+Tet2(-/-)	LK
Zfp263	0.226171	0.505596	Tp53(-/-)/Tet2(-/-)vsTp53(-/-)+Tet2(-/-)	LSK
Zfp263	-0.0210892	0.972322	Tp53(-/-)/Tet2(-/-)vsTp53(-/-)+Tet2(-/-)	LK
Zfp260	-1.83379	0.00197013	Tp53(-/-)/Tet2(-/-)vsTp53(-/-)+Tet2(-/-)	LSK
Zfp260	-1.45541	0.0175804	Tp53(-/-)/Tet2(-/-)vsTp53(-/-)+Tet2(-/-)	LK
Zfp26	-0.834547	0.0236239	Tp53(-/-)/Tet2(-/-)vsTp53(-/-)+Tet2(-/-)	LSK
Zfp26	0.225297	0.578174	Tp53(-/-)/Tet2(-/-)vsTp53(-/-)+Tet2(-/-)	LK
Zfp251	-0.460165	0.41269	Tp53(-/-)/Tet2(-/-)vsTp53(-/-)+Tet2(-/-)	LSK
Zfp251	-0.291412	0.628958	Tp53(-/-)/Tet2(-/-)vsTp53(-/-)+Tet2(-/-)	LK
Zfp248	-0.873716	0.357867	Tp53(-/-)/Tet2(-/-)vsTp53(-/-)+Tet2(-/-)	LK
Zfp248	0.165059	0.898704	Tp53(-/-)/Tet2(-/-)vsTp53(-/-)+Tet2(-/-)	LSK
Zfp24	0.758172	0.0492072	Tp53(-/-)/Tet2(-/-)vsTp53(-/-)+Tet2(-/-)	LK
Zfp24	-0.196147	0.666361	Tp53(-/-)/Tet2(-/-)vsTp53(-/-)+Tet2(-/-)	LSK
Zfp239	0.613371	0.625498	Tp53(-/-)/Tet2(-/-)vsTp53(-/-)+Tet2(-/-)	LSK
Zfp239	-0.592113	0.653332	Tp53(-/-)/Tet2(-/-)vsTp53(-/-)+Tet2(-/-)	LK
Zfp236	2.63084	0.0275907	Tp53(-/-)/Tet2(-/-)vsTp53(-/-)+Tet2(-/-)	LK
Zfp236	0.666654	0.631136	Tp53(-/-)/Tet2(-/-)vsTp53(-/-)+Tet2(-/-)	LSK
Zfp235	-1.36061	0.153161	Tp53(-/-)/Tet2(-/-)vsTp53(-/-)+Tet2(-/-)	LSK
Zfp235	-0.110396	0.937851	Tp53(-/-)/Tet2(-/-)vsTp53(-/-)+Tet2(-/-)	LK
Zfp229	-0.599376	0.606426	Tp53(-/-)/Tet2(-/-)vsTp53(-/-)+Tet2(-/-)	LK
Zfp229	0.0757769	0.983218	Tp53(-/-)/Tet2(-/-)vsTp53(-/-)+Tet2(-/-)	LSK
Zfp219	1.40604	0.0291227	Tp53(-/-)/Tet2(-/-)vsTp53(-/-)+Tet2(-/-)	LK
Zfp219	0.215201	0.796951	Tp53(-/-)/Tet2(-/-)vsTp53(-/-)+Tet2(-/-)	LSK
Zfp217	-0.604893	0.265394	Tp53(-/-)/Tet2(-/-)vsTp53(-/-)+Tet2(-/-)	LSK
Zfp217	0.0103821	0.999856	Tp53(-/-)/Tet2(-/-)vsTp53(-/-)+Tet2(-/-)	LK
Zfp213	-0.86595	0.147864	Tp53(-/-)/Tet2(-/-)vsTp53(-/-)+Tet2(-/-)	LK
Zfp213	0.505251	0.380534	Tp53(-/-)/Tet2(-/-)vsTp53(-/-)+Tet2(-/-)	LSK
Zfp212	0.608488	0.150793	Tp53(-/-)/Tet2(-/-)vsTp53(-/-)+Tet2(-/-)	LK
Zfp212	0.0174791	0.999864	Tp53(-/-)/Tet2(-/-)vsTp53(-/-)+Tet2(-/-)	LSK
Zfp207	0.351424	0.226101	Tp53(-/-)/Tet2(-/-)vsTp53(-/-)+Tet2(-/-)	LSK
Zfp207	-0.04467	0.916023	Tp53(-/-)/Tet2(-/-)vsTp53(-/-)+Tet2(-/-)	LK
Zfp202	1.10572	0.0213583	Tp53(-/-)/Tet2(-/-)vsTp53(-/-)+Tet2(-/-)	LK
Zfp202	0.588916	0.200092	Tp53(-/-)/Tet2(-/-)vsTp53(-/-)+Tet2(-/-)	LSK
Zfp189	-0.11665	0.900363	Tp53(-/-)/Tet2(-/-)vsTp53(-/-)+Tet2(-/-)	LK
Zfp189	0.119628	0.909533	Tp53(-/-)/Tet2(-/-)vsTp53(-/-)+Tet2(-/-)	LSK
Zfp184	-1.18204	0.301178	Tp53(-/-)/Tet2(-/-)vsTp53(-/-)+Tet2(-/-)	LK
Zfp184	0.712923	0.529617	Tp53(-/-)/Tet2(-/-)vsTp53(-/-)+Tet2(-/-)	LSK
Zfp182	-1.34383	0.195631	Tp53(-/-)/Tet2(-/-)vsTp53(-/-)+Tet2(-/-)	LK
Zfp182	-1.01281	0.304791	Tp53(-/-)/Tet2(-/-)vsTp53(-/-)+Tet2(-/-)	LSK
Zfp180	0.937937	0.0774386	Tp53(-/-)/Tet2(-/-)vsTp53(-/-)+Tet2(-/-)	LK
Zfp180	-0.0946119	0.912756	Tp53(-/-)/Tet2(-/-)vsTp53(-/-)+Tet2(-/-)	LSK
Zfp174	-0.49027	0.4812	Tp53(-/-)/Tet2(-/-)vsTp53(-/-)+Tet2(-/-)	LK
Zfp174	0.170321	0.843762	Tp53(-/-)/Tet2(-/-)vsTp53(-/-)+Tet2(-/-)	LSK
Zfp160	-0.556007	0.319206	Tp53(-/-)/Tet2(-/-)vsTp53(-/-)+Tet2(-/-)	LSK
Zfp160	-0.540308	0.35451	Tp53(-/-)/Tet2(-/-)vsTp53(-/-)+Tet2(-/-)	LK
Zfp157	-0.367021	0.339136	Tp53(-/-)/Tet2(-/-)vsTp53(-/-)+Tet2(-/-)	LSK
Zfp157	0.278381	0.481697	Tp53(-/-)/Tet2(-/-)vsTp53(-/-)+Tet2(-/-)	LK
Zfp148	-0.388041	0.136514	Tp53(-/-)/Tet2(-/-)vsTp53(-/-)+Tet2(-/-)	LSK
Zfp148	0.0927943	0.771473	Tp53(-/-)/Tet2(-/-)vsTp53(-/-)+Tet2(-/-)	LK
Zfp146	-0.299356	0.741189	Tp53(-/-)/Tet2(-/-)vsTp53(-/-)+Tet2(-/-)	LK
Zfp146	0.0696422	0.970543	Tp53(-/-)/Tet2(-/-)vsTp53(-/-)+Tet2(-/-)	LSK
Zfp143	-0.341457	0.358305	Tp53(-/-)/Tet2(-/-)vsTp53(-/-)+Tet2(-/-)	LSK
Zfp143	-0.114899	0.795843	Tp53(-/-)/Tet2(-/-)vsTp53(-/-)+Tet2(-/-)	LK
Zfp142	-1.13452	0.0641364	Tp53(-/-)/Tet2(-/-)vsTp53(-/-)+Tet2(-/-)	LSK
Zfp142	0.483882	0.450209	Tp53(-/-)/Tet2(-/-)vsTp53(-/-)+Tet2(-/-)	LK
Zfp141	-0.781178	0.178355	Tp53(-/-)/Tet2(-/-)vsTp53(-/-)+Tet2(-/-)	LSK
Zfp141	0.0881434	0.914809	Tp53(-/-)/Tet2(-/-)vsTp53(-/-)+Tet2(-/-)	LK
Zfp14	-1.80811	0.11799	Tp53(-/-)/Tet2(-/-)vsTp53(-/-)+Tet2(-/-)	LK
Zfp14	-0.486917	0.695771	Tp53(-/-)/Tet2(-/-)vsTp53(-/-)+Tet2(-/-)	LSK
Zfp133-ps	0.877646	0.53555	Tp53(-/-)/Tet2(-/-)vsTp53(-/-)+Tet2(-/-)	LSK
Zfp133-ps	0.671538	0.639988	Tp53(-/-)/Tet2(-/-)vsTp53(-/-)+Tet2(-/-)	LK
Zfp131	1.35605	0.0030175	Tp53(-/-)/Tet2(-/-)vsTp53(-/-)+Tet2(-/-)	LSK
Zfp131	-0.286224	0.565825	Tp53(-/-)/Tet2(-/-)vsTp53(-/-)+Tet2(-/-)	LK
Zfp128	-0.924918	0.158496	Tp53(-/-)/Tet2(-/-)vsTp53(-/-)+Tet2(-/-)	LK
Zfp128	-0.295864	0.692211	Tp53(-/-)/Tet2(-/-)vsTp53(-/-)+Tet2(-/-)	LSK
Zfp120	0.641672	0.264807	Tp53(-/-)/Tet2(-/-)vsTp53(-/-)+Tet2(-/-)	LSK
Zfp120	0.087241	0.916171	Tp53(-/-)/Tet2(-/-)vsTp53(-/-)+Tet2(-/-)	LK
Zfp12	0.998634	0.176656	Tp53(-/-)/Tet2(-/-)vsTp53(-/-)+Tet2(-/-)	LK
Zfp12	0.0152813	0.999864	Tp53(-/-)/Tet2(-/-)vsTp53(-/-)+Tet2(-/-)	LSK
Zfp119a	-1.86278	0.0482457	Tp53(-/-)/Tet2(-/-)vsTp53(-/-)+Tet2(-/-)	LK
Zfp119a	-0.633633	0.478291	Tp53(-/-)/Tet2(-/-)vsTp53(-/-)+Tet2(-/-)	LSK
Zfp114	-4.63562	0.0545055	Tp53(-/-)/Tet2(-/-)vsTp53(-/-)+Tet2(-/-)	LK
Zfp114	-3.29154	0.999864	Tp53(-/-)/Tet2(-/-)vsTp53(-/-)+Tet2(-/-)	LSK
Zfp113	-0.676236	0.183984	Tp53(-/-)/Tet2(-/-)vsTp53(-/-)+Tet2(-/-)	LSK
Zfp113	-0.501245	0.358403	Tp53(-/-)/Tet2(-/-)vsTp53(-/-)+Tet2(-/-)	LK
Zfp112	-1.01389	0.395733	Tp53(-/-)/Tet2(-/-)vsTp53(-/-)+Tet2(-/-)	LSK
Zfp112	0.836739	0.463999	Tp53(-/-)/Tet2(-/-)vsTp53(-/-)+Tet2(-/-)	LK
Zfp110	-0.133897	0.816737	Tp53(-/-)/Tet2(-/-)vsTp53(-/-)+Tet2(-/-)	LSK
Zfp110	0.111936	0.837822	Tp53(-/-)/Tet2(-/-)vsTp53(-/-)+Tet2(-/-)	LK
Zfp11	0.651558	0.407243	Tp53(-/-)/Tet2(-/-)vsTp53(-/-)+Tet2(-/-)	LK
Zfp11	0.494633	0.557904	Tp53(-/-)/Tet2(-/-)vsTp53(-/-)+Tet2(-/-)	LSK
Zfp106	-0.6562	0.113256	Tp53(-/-)/Tet2(-/-)vsTp53(-/-)+Tet2(-/-)	LK
Zfp106	-0.378721	0.352552	Tp53(-/-)/Tet2(-/-)vsTp53(-/-)+Tet2(-/-)	LSK
Zfp105	2.59962	0.0256769	Tp53(-/-)/Tet2(-/-)vsTp53(-/-)+Tet2(-/-)	LSK
Zfp105	2.12123	0.0583225	Tp53(-/-)/Tet2(-/-)vsTp53(-/-)+Tet2(-/-)	LK
Zfp101	-0.477919	0.46438	Tp53(-/-)/Tet2(-/-)vsTp53(-/-)+Tet2(-/-)	LK
Zfp101	0.356662	0.594669	Tp53(-/-)/Tet2(-/-)vsTp53(-/-)+Tet2(-/-)	LSK
Zfp1	-1.07113	0.219323	Tp53(-/-)/Tet2(-/-)vsTp53(-/-)+Tet2(-/-)	LK
Zfp1	-0.265085	0.804063	Tp53(-/-)/Tet2(-/-)vsTp53(-/-)+Tet2(-/-)	LSK
Zfhx3	1.37075	0.0631175	Tp53(-/-)/Tet2(-/-)vsTp53(-/-)+Tet2(-/-)	LK
Zfhx3	0.101653	0.938679	Tp53(-/-)/Tet2(-/-)vsTp53(-/-)+Tet2(-/-)	LSK
Zfc3h1	-1.13256	0.0146809	Tp53(-/-)/Tet2(-/-)vsTp53(-/-)+Tet2(-/-)	LK
Zfc3h1	-0.134362	0.800222	Tp53(-/-)/Tet2(-/-)vsTp53(-/-)+Tet2(-/-)	LSK
Zfat	-1.23383	0.0330549	Tp53(-/-)/Tet2(-/-)vsTp53(-/-)+Tet2(-/-)	LK
Zfat	0.0833291	0.921997	Tp53(-/-)/Tet2(-/-)vsTp53(-/-)+Tet2(-/-)	LSK
Zfas1	-0.89766	0.0354718	Tp53(-/-)/Tet2(-/-)vsTp53(-/-)+Tet2(-/-)	LK
Zfas1	-0.770138	0.0455041	Tp53(-/-)/Tet2(-/-)vsTp53(-/-)+Tet2(-/-)	LSK
Zfand6	-0.715158	0.397576	Tp53(-/-)/Tet2(-/-)vsTp53(-/-)+Tet2(-/-)	LK
Zfand6	-0.598729	0.476958	Tp53(-/-)/Tet2(-/-)vsTp53(-/-)+Tet2(-/-)	LSK
Zfand5	-1.10705	0.00346308	Tp53(-/-)/Tet2(-/-)vsTp53(-/-)+Tet2(-/-)	LSK
Zfand5	0.335635	0.364691	Tp53(-/-)/Tet2(-/-)vsTp53(-/-)+Tet2(-/-)	LK
Zfand4	1.91252	0.00193569	Tp53(-/-)/Tet2(-/-)vsTp53(-/-)+Tet2(-/-)	LK
Zfand4	1.74917	0.00245148	Tp53(-/-)/Tet2(-/-)vsTp53(-/-)+Tet2(-/-)	LSK
Zfand3	-0.935312	0.0450495	Tp53(-/-)/Tet2(-/-)vsTp53(-/-)+Tet2(-/-)	LSK
Zfand3	0.417218	0.389739	Tp53(-/-)/Tet2(-/-)vsTp53(-/-)+Tet2(-/-)	LK
Zfand2b	1.16622	0.0492384	Tp53(-/-)/Tet2(-/-)vsTp53(-/-)+Tet2(-/-)	LSK
Zfand2b	0.418369	0.527236	Tp53(-/-)/Tet2(-/-)vsTp53(-/-)+Tet2(-/-)	LK
Zfand2a	1.70535	0.001992	Tp53(-/-)/Tet2(-/-)vsTp53(-/-)+Tet2(-/-)	LSK
Zfand2a	-0.198394	0.753852	Tp53(-/-)/Tet2(-/-)vsTp53(-/-)+Tet2(-/-)	LK
Zfa-ps	3.05412	0.0659156	Tp53(-/-)/Tet2(-/-)vsTp53(-/-)+Tet2(-/-)	LK
Zfa-ps	-1.32117	0.530593	Tp53(-/-)/Tet2(-/-)vsTp53(-/-)+Tet2(-/-)	LSK
Zer1	1.31532	0.0476864	Tp53(-/-)/Tet2(-/-)vsTp53(-/-)+Tet2(-/-)	LK
Zer1	-0.65373	0.350238	Tp53(-/-)/Tet2(-/-)vsTp53(-/-)+Tet2(-/-)	LSK
Zeb2	2.72107	0.00494067	Tp53(-/-)/Tet2(-/-)vsTp53(-/-)+Tet2(-/-)	LSK
Zeb2	0.792795	0.393248	Tp53(-/-)/Tet2(-/-)vsTp53(-/-)+Tet2(-/-)	LK
Zeb1	-2.57852	0.000399954	Tp53(-/-)/Tet2(-/-)vsTp53(-/-)+Tet2(-/-)	LSK
Zeb1	-1.98289	0.00723071	Tp53(-/-)/Tet2(-/-)vsTp53(-/-)+Tet2(-/-)	LK
Zdhhc9	0.682506	0.086122	Tp53(-/-)/Tet2(-/-)vsTp53(-/-)+Tet2(-/-)	LK
Zdhhc9	0.402318	0.316683	Tp53(-/-)/Tet2(-/-)vsTp53(-/-)+Tet2(-/-)	LSK
Zdhhc8	-0.511918	0.407568	Tp53(-/-)/Tet2(-/-)vsTp53(-/-)+Tet2(-/-)	LSK
Zdhhc8	-0.397105	0.540249	Tp53(-/-)/Tet2(-/-)vsTp53(-/-)+Tet2(-/-)	LK
Zdhhc7	0.749607	0.028083	Tp53(-/-)/Tet2(-/-)vsTp53(-/-)+Tet2(-/-)	LSK
Zdhhc7	-0.359641	0.336674	Tp53(-/-)/Tet2(-/-)vsTp53(-/-)+Tet2(-/-)	LK
Zdhhc6	-1.1809	0.125857	Tp53(-/-)/Tet2(-/-)vsTp53(-/-)+Tet2(-/-)	LK
Zdhhc6	-0.539475	0.486048	Tp53(-/-)/Tet2(-/-)vsTp53(-/-)+Tet2(-/-)	LSK
Zdhhc5	0.649202	0.212317	Tp53(-/-)/Tet2(-/-)vsTp53(-/-)+Tet2(-/-)	LSK
Zdhhc5	0.148061	0.82356	Tp53(-/-)/Tet2(-/-)vsTp53(-/-)+Tet2(-/-)	LK
Zdhhc4	1.10308	0.00372791	Tp53(-/-)/Tet2(-/-)vsTp53(-/-)+Tet2(-/-)	LK
Zdhhc4	0.75206	0.0238233	Tp53(-/-)/Tet2(-/-)vsTp53(-/-)+Tet2(-/-)	LSK
Zdhhc3	0.810839	0.0488767	Tp53(-/-)/Tet2(-/-)vsTp53(-/-)+Tet2(-/-)	LSK
Zdhhc3	-0.568951	0.206941	Tp53(-/-)/Tet2(-/-)vsTp53(-/-)+Tet2(-/-)	LK
Zdhhc25	-4.68583	0.018272	Tp53(-/-)/Tet2(-/-)vsTp53(-/-)+Tet2(-/-)	LSK
Zdhhc25	2.93231	0.0551961	Tp53(-/-)/Tet2(-/-)vsTp53(-/-)+Tet2(-/-)	LK
Zdhhc24	-1.07968	0.143208	Tp53(-/-)/Tet2(-/-)vsTp53(-/-)+Tet2(-/-)	LSK
Zdhhc24	0.489168	0.532012	Tp53(-/-)/Tet2(-/-)vsTp53(-/-)+Tet2(-/-)	LK
Zdhhc23	-1.96691	0.0476872	Tp53(-/-)/Tet2(-/-)vsTp53(-/-)+Tet2(-/-)	LSK
Zdhhc23	-1.44293	0.167842	Tp53(-/-)/Tet2(-/-)vsTp53(-/-)+Tet2(-/-)	LK
Zdhhc21	1.07128	0.00848444	Tp53(-/-)/Tet2(-/-)vsTp53(-/-)+Tet2(-/-)	LK
Zdhhc21	0.477981	0.201427	Tp53(-/-)/Tet2(-/-)vsTp53(-/-)+Tet2(-/-)	LSK
Zdhhc20	-0.497906	0.0855433	Tp53(-/-)/Tet2(-/-)vsTp53(-/-)+Tet2(-/-)	LSK
Zdhhc20	0.0731582	0.846295	Tp53(-/-)/Tet2(-/-)vsTp53(-/-)+Tet2(-/-)	LK
Zdhhc2	-2.3068	0.119668	Tp53(-/-)/Tet2(-/-)vsTp53(-/-)+Tet2(-/-)	LK
Zdhhc2	-1.46524	0.256606	Tp53(-/-)/Tet2(-/-)vsTp53(-/-)+Tet2(-/-)	LSK
Zdhhc18	-0.706456	0.0277235	Tp53(-/-)/Tet2(-/-)vsTp53(-/-)+Tet2(-/-)	LSK
Zdhhc18	0.241681	0.483085	Tp53(-/-)/Tet2(-/-)vsTp53(-/-)+Tet2(-/-)	LK
Zdhhc17	-0.335722	0.752474	Tp53(-/-)/Tet2(-/-)vsTp53(-/-)+Tet2(-/-)	LK
Zdhhc17	-0.306491	0.788648	Tp53(-/-)/Tet2(-/-)vsTp53(-/-)+Tet2(-/-)	LSK
Zdhhc16	-0.365771	0.483172	Tp53(-/-)/Tet2(-/-)vsTp53(-/-)+Tet2(-/-)	LSK
Zdhhc16	-0.0438408	0.95633	Tp53(-/-)/Tet2(-/-)vsTp53(-/-)+Tet2(-/-)	LK
Zdhhc15	-1.71696	0.336579	Tp53(-/-)/Tet2(-/-)vsTp53(-/-)+Tet2(-/-)	LK
Zdhhc15	0.963278	0.511283	Tp53(-/-)/Tet2(-/-)vsTp53(-/-)+Tet2(-/-)	LSK
Zdhhc14	-3.12525	0.094519	Tp53(-/-)/Tet2(-/-)vsTp53(-/-)+Tet2(-/-)	LK
Zdhhc14	0.156299	0.962442	Tp53(-/-)/Tet2(-/-)vsTp53(-/-)+Tet2(-/-)	LSK
Zdhhc13	0.280425	0.450175	Tp53(-/-)/Tet2(-/-)vsTp53(-/-)+Tet2(-/-)	LK
Zdhhc13	-0.185652	0.653118	Tp53(-/-)/Tet2(-/-)vsTp53(-/-)+Tet2(-/-)	LSK
Zdhhc12	0.474277	0.409304	Tp53(-/-)/Tet2(-/-)vsTp53(-/-)+Tet2(-/-)	LK
Zdhhc12	0.187458	0.793799	Tp53(-/-)/Tet2(-/-)vsTp53(-/-)+Tet2(-/-)	LSK
Zdhhc1	-1.53642	0.00778755	Tp53(-/-)/Tet2(-/-)vsTp53(-/-)+Tet2(-/-)	LSK
Zdhhc1	0.963551	0.0743301	Tp53(-/-)/Tet2(-/-)vsTp53(-/-)+Tet2(-/-)	LK
Zcwpw1	-0.985115	0.0697145	Tp53(-/-)/Tet2(-/-)vsTp53(-/-)+Tet2(-/-)	LSK
Zcwpw1	0.617632	0.258996	Tp53(-/-)/Tet2(-/-)vsTp53(-/-)+Tet2(-/-)	LK
Zcrb1	-0.708806	0.0994814	Tp53(-/-)/Tet2(-/-)vsTp53(-/-)+Tet2(-/-)	LK
Zcrb1	0.234494	0.612607	Tp53(-/-)/Tet2(-/-)vsTp53(-/-)+Tet2(-/-)	LSK
Zcchc9	-0.71111	0.0402287	Tp53(-/-)/Tet2(-/-)vsTp53(-/-)+Tet2(-/-)	LK
Zcchc9	-0.282836	0.405657	Tp53(-/-)/Tet2(-/-)vsTp53(-/-)+Tet2(-/-)	LSK
Zcchc8	0.308649	0.612573	Tp53(-/-)/Tet2(-/-)vsTp53(-/-)+Tet2(-/-)	LK
Zcchc8	0.0930307	0.916656	Tp53(-/-)/Tet2(-/-)vsTp53(-/-)+Tet2(-/-)	LSK
Zcchc7	-0.831728	0.0241308	Tp53(-/-)/Tet2(-/-)vsTp53(-/-)+Tet2(-/-)	LK
Zcchc7	-0.572865	0.0792581	Tp53(-/-)/Tet2(-/-)vsTp53(-/-)+Tet2(-/-)	LSK
Zcchc4	3.59765	0.000628138	Tp53(-/-)/Tet2(-/-)vsTp53(-/-)+Tet2(-/-)	LSK
Zcchc4	-1.28757	0.188566	Tp53(-/-)/Tet2(-/-)vsTp53(-/-)+Tet2(-/-)	LK
Zcchc3	-6.89229	0.00883216	Tp53(-/-)/Tet2(-/-)vsTp53(-/-)+Tet2(-/-)	LSK
Zcchc3	-0.826749	0.590565	Tp53(-/-)/Tet2(-/-)vsTp53(-/-)+Tet2(-/-)	LK
Zcchc24	-2.48097	0.0236472	Tp53(-/-)/Tet2(-/-)vsTp53(-/-)+Tet2(-/-)	LK
Zcchc24	0.668907	0.492737	Tp53(-/-)/Tet2(-/-)vsTp53(-/-)+Tet2(-/-)	LSK
Zcchc2	-1.14591	0.0282754	Tp53(-/-)/Tet2(-/-)vsTp53(-/-)+Tet2(-/-)	LSK
Zcchc2	-0.490927	0.377486	Tp53(-/-)/Tet2(-/-)vsTp53(-/-)+Tet2(-/-)	LK
Zcchc18	-2.23812	0.143472	Tp53(-/-)/Tet2(-/-)vsTp53(-/-)+Tet2(-/-)	LK
Zcchc18	-1.77218	0.173304	Tp53(-/-)/Tet2(-/-)vsTp53(-/-)+Tet2(-/-)	LSK
Zcchc17	0.79741	0.040374	Tp53(-/-)/Tet2(-/-)vsTp53(-/-)+Tet2(-/-)	LK
Zcchc17	0.478623	0.204741	Tp53(-/-)/Tet2(-/-)vsTp53(-/-)+Tet2(-/-)	LSK
Zcchc14	-4.58458	0.0382086	Tp53(-/-)/Tet2(-/-)vsTp53(-/-)+Tet2(-/-)	LK
Zcchc14	3.66063	0.0431811	Tp53(-/-)/Tet2(-/-)vsTp53(-/-)+Tet2(-/-)	LSK
Zcchc13	0.143755	0.706728	Tp53(-/-)/Tet2(-/-)vsTp53(-/-)+Tet2(-/-)	LSK
Zcchc13	0.331746	0.82906	Tp53(-/-)/Tet2(-/-)vsTp53(-/-)+Tet2(-/-)	LK
Zcchc10	-0.949143	0.0623	Tp53(-/-)/Tet2(-/-)vsTp53(-/-)+Tet2(-/-)	LK
Zcchc10	0.575951	0.212449	Tp53(-/-)/Tet2(-/-)vsTp53(-/-)+Tet2(-/-)	LSK
Zc4h2	-1.02991	0.085922	Tp53(-/-)/Tet2(-/-)vsTp53(-/-)+Tet2(-/-)	LK
Zc4h2	0.591768	0.28636	Tp53(-/-)/Tet2(-/-)vsTp53(-/-)+Tet2(-/-)	LSK
Zc3hc1	1.108	0.0482457	Tp53(-/-)/Tet2(-/-)vsTp53(-/-)+Tet2(-/-)	LK
Zc3hc1	-0.07572	0.941025	Tp53(-/-)/Tet2(-/-)vsTp53(-/-)+Tet2(-/-)	LSK
Zc3hav1l	0.909606	0.097477	Tp53(-/-)/Tet2(-/-)vsTp53(-/-)+Tet2(-/-)	LK
Zc3hav1l	0.422546	0.477523	Tp53(-/-)/Tet2(-/-)vsTp53(-/-)+Tet2(-/-)	LSK
Zc3hav1	0.442018	0.152217	Tp53(-/-)/Tet2(-/-)vsTp53(-/-)+Tet2(-/-)	LK
Zc3hav1	0.176308	0.616976	Tp53(-/-)/Tet2(-/-)vsTp53(-/-)+Tet2(-/-)	LSK
Zc3h8	-1.09882	0.0363186	Tp53(-/-)/Tet2(-/-)vsTp53(-/-)+Tet2(-/-)	LSK
Zc3h8	-0.42898	0.453284	Tp53(-/-)/Tet2(-/-)vsTp53(-/-)+Tet2(-/-)	LK
Zc3h7b	-0.908286	0.0119437	Tp53(-/-)/Tet2(-/-)vsTp53(-/-)+Tet2(-/-)	LSK
Zc3h7b	0.638416	0.0726226	Tp53(-/-)/Tet2(-/-)vsTp53(-/-)+Tet2(-/-)	LK
Zc3h7a	0.889456	0.0230392	Tp53(-/-)/Tet2(-/-)vsTp53(-/-)+Tet2(-/-)	LK
Zc3h7a	-0.110607	0.8305	Tp53(-/-)/Tet2(-/-)vsTp53(-/-)+Tet2(-/-)	LSK
Zc3h6	-1.57126	0.0324796	Tp53(-/-)/Tet2(-/-)vsTp53(-/-)+Tet2(-/-)	LK
Zc3h6	-0.310715	0.687613	Tp53(-/-)/Tet2(-/-)vsTp53(-/-)+Tet2(-/-)	LSK
Zc3h4	-1.1162	0.00486905	Tp53(-/-)/Tet2(-/-)vsTp53(-/-)+Tet2(-/-)	LSK
Zc3h4	-0.368657	0.358997	Tp53(-/-)/Tet2(-/-)vsTp53(-/-)+Tet2(-/-)	LK
Zc3h18	-0.392128	0.482515	Tp53(-/-)/Tet2(-/-)vsTp53(-/-)+Tet2(-/-)	LSK
Zc3h18	0.270934	0.635197	Tp53(-/-)/Tet2(-/-)vsTp53(-/-)+Tet2(-/-)	LK
Zc3h15	-1.11161	0.0634588	Tp53(-/-)/Tet2(-/-)vsTp53(-/-)+Tet2(-/-)	LK
Zc3h15	0.0946491	0.914352	Tp53(-/-)/Tet2(-/-)vsTp53(-/-)+Tet2(-/-)	LSK
Zc3h14	0.438489	0.62442	Tp53(-/-)/Tet2(-/-)vsTp53(-/-)+Tet2(-/-)	LSK
Zc3h14	0.0655196	0.961252	Tp53(-/-)/Tet2(-/-)vsTp53(-/-)+Tet2(-/-)	LK
Zc3h13	0.271357	0.571926	Tp53(-/-)/Tet2(-/-)vsTp53(-/-)+Tet2(-/-)	LSK
Zc3h13	0.0595518	0.924134	Tp53(-/-)/Tet2(-/-)vsTp53(-/-)+Tet2(-/-)	LK
Zc3h12d	-5.14733	0.00382873	Tp53(-/-)/Tet2(-/-)vsTp53(-/-)+Tet2(-/-)	LK
Zc3h12d	-2.99844	0.0173509	Tp53(-/-)/Tet2(-/-)vsTp53(-/-)+Tet2(-/-)	LSK
Zc3h12c	-0.133062	0.914827	Tp53(-/-)/Tet2(-/-)vsTp53(-/-)+Tet2(-/-)	LK
Zc3h12c	-0.130225	0.929701	Tp53(-/-)/Tet2(-/-)vsTp53(-/-)+Tet2(-/-)	LSK
Zc3h12b	-2.53254	0.166375	Tp53(-/-)/Tet2(-/-)vsTp53(-/-)+Tet2(-/-)	LSK
Zc3h12b	-1.07258	0.553147	Tp53(-/-)/Tet2(-/-)vsTp53(-/-)+Tet2(-/-)	LK
Zc3h12a	-0.600928	0.155979	Tp53(-/-)/Tet2(-/-)vsTp53(-/-)+Tet2(-/-)	LSK
Zc3h12a	0.310156	0.495375	Tp53(-/-)/Tet2(-/-)vsTp53(-/-)+Tet2(-/-)	LK
Zc3h10	-1.14362	0.00121375	Tp53(-/-)/Tet2(-/-)vsTp53(-/-)+Tet2(-/-)	LSK
Zc3h10	-1.11939	0.00412687	Tp53(-/-)/Tet2(-/-)vsTp53(-/-)+Tet2(-/-)	LK
Zc2hc1a	2.11767	0.0272524	Tp53(-/-)/Tet2(-/-)vsTp53(-/-)+Tet2(-/-)	LSK
Zc2hc1a	-0.439667	0.694893	Tp53(-/-)/Tet2(-/-)vsTp53(-/-)+Tet2(-/-)	LK
Zbtb8os	0.347096	0.711779	Tp53(-/-)/Tet2(-/-)vsTp53(-/-)+Tet2(-/-)	LSK
Zbtb8os	-0.319328	0.946443	Tp53(-/-)/Tet2(-/-)vsTp53(-/-)+Tet2(-/-)	LK
Zbtb8a	-0.294068	0.696472	Tp53(-/-)/Tet2(-/-)vsTp53(-/-)+Tet2(-/-)	LSK
Zbtb8a	-0.0962905	0.913071	Tp53(-/-)/Tet2(-/-)vsTp53(-/-)+Tet2(-/-)	LK
Zbtb7b	0.824685	0.231123	Tp53(-/-)/Tet2(-/-)vsTp53(-/-)+Tet2(-/-)	LK
Zbtb7b	0.00352477	0.999864	Tp53(-/-)/Tet2(-/-)vsTp53(-/-)+Tet2(-/-)	LSK
Zbtb7a	0.507701	0.184254	Tp53(-/-)/Tet2(-/-)vsTp53(-/-)+Tet2(-/-)	LK
Zbtb7a	-0.309295	0.453229	Tp53(-/-)/Tet2(-/-)vsTp53(-/-)+Tet2(-/-)	LSK
Zbtb6	1.00374	0.108538	Tp53(-/-)/Tet2(-/-)vsTp53(-/-)+Tet2(-/-)	LSK
Zbtb6	0.868479	0.17315	Tp53(-/-)/Tet2(-/-)vsTp53(-/-)+Tet2(-/-)	LK
Zbtb5	-2.09269	0.00289393	Tp53(-/-)/Tet2(-/-)vsTp53(-/-)+Tet2(-/-)	LK
Zbtb5	-0.765594	0.153519	Tp53(-/-)/Tet2(-/-)vsTp53(-/-)+Tet2(-/-)	LSK
Zbtb49	-0.597162	0.448103	Tp53(-/-)/Tet2(-/-)vsTp53(-/-)+Tet2(-/-)	LK
Zbtb49	-0.52538	0.506006	Tp53(-/-)/Tet2(-/-)vsTp53(-/-)+Tet2(-/-)	LSK
Zbtb48	1.51212	0.184261	Tp53(-/-)/Tet2(-/-)vsTp53(-/-)+Tet2(-/-)	LSK
Zbtb48	0.572606	0.666041	Tp53(-/-)/Tet2(-/-)vsTp53(-/-)+Tet2(-/-)	LK
Zbtb46	-7.0373	0.0104137	Tp53(-/-)/Tet2(-/-)vsTp53(-/-)+Tet2(-/-)	LSK
Zbtb46	-0.714841	0.743134	Tp53(-/-)/Tet2(-/-)vsTp53(-/-)+Tet2(-/-)	LK
Zbtb45	0.43326	0.501118	Tp53(-/-)/Tet2(-/-)vsTp53(-/-)+Tet2(-/-)	LK
Zbtb45	0.293647	0.682979	Tp53(-/-)/Tet2(-/-)vsTp53(-/-)+Tet2(-/-)	LSK
Zbtb44	0.797311	0.136439	Tp53(-/-)/Tet2(-/-)vsTp53(-/-)+Tet2(-/-)	LSK
Zbtb44	-0.492333	0.415237	Tp53(-/-)/Tet2(-/-)vsTp53(-/-)+Tet2(-/-)	LK
Zbtb43	1.50609	0.0586935	Tp53(-/-)/Tet2(-/-)vsTp53(-/-)+Tet2(-/-)	LK
Zbtb43	0.470864	0.608076	Tp53(-/-)/Tet2(-/-)vsTp53(-/-)+Tet2(-/-)	LSK
Zbtb42	2.83498	0.00602733	Tp53(-/-)/Tet2(-/-)vsTp53(-/-)+Tet2(-/-)	LK
Zbtb42	2.3136	0.0203513	Tp53(-/-)/Tet2(-/-)vsTp53(-/-)+Tet2(-/-)	LSK
Zbtb41	0.683082	0.0617493	Tp53(-/-)/Tet2(-/-)vsTp53(-/-)+Tet2(-/-)	LSK
Zbtb41	0.423379	0.273297	Tp53(-/-)/Tet2(-/-)vsTp53(-/-)+Tet2(-/-)	LK
Zbtb40	0.646072	0.170836	Tp53(-/-)/Tet2(-/-)vsTp53(-/-)+Tet2(-/-)	LSK
Zbtb40	0.565219	0.245706	Tp53(-/-)/Tet2(-/-)vsTp53(-/-)+Tet2(-/-)	LK
Zbtb4	-2.28136	0.000808458	Tp53(-/-)/Tet2(-/-)vsTp53(-/-)+Tet2(-/-)	LSK
Zbtb4	-2.44265	0.00188555	Tp53(-/-)/Tet2(-/-)vsTp53(-/-)+Tet2(-/-)	LK
Zbtb39	-2.58414	0.00407317	Tp53(-/-)/Tet2(-/-)vsTp53(-/-)+Tet2(-/-)	LSK
Zbtb39	-0.163552	0.872822	Tp53(-/-)/Tet2(-/-)vsTp53(-/-)+Tet2(-/-)	LK
Zbtb38	2.57316	0.0017021	Tp53(-/-)/Tet2(-/-)vsTp53(-/-)+Tet2(-/-)	LSK
Zbtb38	2.47957	0.00289393	Tp53(-/-)/Tet2(-/-)vsTp53(-/-)+Tet2(-/-)	LK
Zbtb37	-0.784584	0.11071	Tp53(-/-)/Tet2(-/-)vsTp53(-/-)+Tet2(-/-)	LK
Zbtb37	-0.198504	0.72841	Tp53(-/-)/Tet2(-/-)vsTp53(-/-)+Tet2(-/-)	LSK
Zbtb34	2.19783	0.00191131	Tp53(-/-)/Tet2(-/-)vsTp53(-/-)+Tet2(-/-)	LK
Zbtb34	1.61309	0.0105695	Tp53(-/-)/Tet2(-/-)vsTp53(-/-)+Tet2(-/-)	LSK
Zbtb33	-1.4406	0.00388807	Tp53(-/-)/Tet2(-/-)vsTp53(-/-)+Tet2(-/-)	LSK
Zbtb33	-1.13081	0.0295788	Tp53(-/-)/Tet2(-/-)vsTp53(-/-)+Tet2(-/-)	LK
Zbtb32	2.63727	0.0590077	Tp53(-/-)/Tet2(-/-)vsTp53(-/-)+Tet2(-/-)	LSK
Zbtb32	-0.494862	0.812326	Tp53(-/-)/Tet2(-/-)vsTp53(-/-)+Tet2(-/-)	LK
Zbtb3	0.922715	0.400541	Tp53(-/-)/Tet2(-/-)vsTp53(-/-)+Tet2(-/-)	LSK
Zbtb3	-0.487062	0.700302	Tp53(-/-)/Tet2(-/-)vsTp53(-/-)+Tet2(-/-)	LK
Zbtb25	0.417775	0.572022	Tp53(-/-)/Tet2(-/-)vsTp53(-/-)+Tet2(-/-)	LK
Zbtb25	0.0310174	0.999864	Tp53(-/-)/Tet2(-/-)vsTp53(-/-)+Tet2(-/-)	LSK
Zbtb24	-0.854613	0.263156	Tp53(-/-)/Tet2(-/-)vsTp53(-/-)+Tet2(-/-)	LK
Zbtb24	-0.452323	0.576054	Tp53(-/-)/Tet2(-/-)vsTp53(-/-)+Tet2(-/-)	LSK
Zbtb21	0.246629	0.826977	Tp53(-/-)/Tet2(-/-)vsTp53(-/-)+Tet2(-/-)	LK
Zbtb21	-0.106828	0.955413	Tp53(-/-)/Tet2(-/-)vsTp53(-/-)+Tet2(-/-)	LSK
Zbtb20	0.690907	0.249269	Tp53(-/-)/Tet2(-/-)vsTp53(-/-)+Tet2(-/-)	LK
Zbtb20	-0.229156	0.7657	Tp53(-/-)/Tet2(-/-)vsTp53(-/-)+Tet2(-/-)	LSK
Zbtb18	1.45092	0.00398022	Tp53(-/-)/Tet2(-/-)vsTp53(-/-)+Tet2(-/-)	LSK
Zbtb18	0.0407356	0.96209	Tp53(-/-)/Tet2(-/-)vsTp53(-/-)+Tet2(-/-)	LK
Zbtb17	1.20869	0.0165718	Tp53(-/-)/Tet2(-/-)vsTp53(-/-)+Tet2(-/-)	LK
Zbtb17	0.0744415	0.928292	Tp53(-/-)/Tet2(-/-)vsTp53(-/-)+Tet2(-/-)	LSK
Zbtb16	-3.2625	0.0139136	Tp53(-/-)/Tet2(-/-)vsTp53(-/-)+Tet2(-/-)	LSK
Zbtb16	0.815742	0.502833	Tp53(-/-)/Tet2(-/-)vsTp53(-/-)+Tet2(-/-)	LK
Zbtb14	0.489262	0.411574	Tp53(-/-)/Tet2(-/-)vsTp53(-/-)+Tet2(-/-)	LK
Zbtb14	-0.0629926	0.960527	Tp53(-/-)/Tet2(-/-)vsTp53(-/-)+Tet2(-/-)	LSK
Zbtb11	-0.484875	0.156406	Tp53(-/-)/Tet2(-/-)vsTp53(-/-)+Tet2(-/-)	LK
Zbtb11	0.320135	0.336895	Tp53(-/-)/Tet2(-/-)vsTp53(-/-)+Tet2(-/-)	LSK
Zbtb10	-0.389518	0.421833	Tp53(-/-)/Tet2(-/-)vsTp53(-/-)+Tet2(-/-)	LSK
Zbtb10	0.217911	0.67295	Tp53(-/-)/Tet2(-/-)vsTp53(-/-)+Tet2(-/-)	LK
Zbtb1	0.860089	0.0479703	Tp53(-/-)/Tet2(-/-)vsTp53(-/-)+Tet2(-/-)	LK
Zbtb1	-0.108637	0.860452	Tp53(-/-)/Tet2(-/-)vsTp53(-/-)+Tet2(-/-)	LSK
Zbp1	-2.15065	0.0640384	Tp53(-/-)/Tet2(-/-)vsTp53(-/-)+Tet2(-/-)	LK
Zbp1	1.59106	0.0989149	Tp53(-/-)/Tet2(-/-)vsTp53(-/-)+Tet2(-/-)	LSK
Zap70	-7.8844	0.00599017	Tp53(-/-)/Tet2(-/-)vsTp53(-/-)+Tet2(-/-)	LK
Zap70	-1.44387	0.402268	Tp53(-/-)/Tet2(-/-)vsTp53(-/-)+Tet2(-/-)	LSK
Zadh2	2.22432	0.00815541	Tp53(-/-)/Tet2(-/-)vsTp53(-/-)+Tet2(-/-)	LSK
Zadh2	0.382137	0.68776	Tp53(-/-)/Tet2(-/-)vsTp53(-/-)+Tet2(-/-)	LK
Yy1	-0.35362	0.373572	Tp53(-/-)/Tet2(-/-)vsTp53(-/-)+Tet2(-/-)	LK
Yy1	-0.0861197	0.873036	Tp53(-/-)/Tet2(-/-)vsTp53(-/-)+Tet2(-/-)	LSK
Ywhaq	1.00445	0.0309937	Tp53(-/-)/Tet2(-/-)vsTp53(-/-)+Tet2(-/-)	LSK
Ywhaq	-0.892241	0.0851158	Tp53(-/-)/Tet2(-/-)vsTp53(-/-)+Tet2(-/-)	LK
Ywhae	0.940706	0.0168521	Tp53(-/-)/Tet2(-/-)vsTp53(-/-)+Tet2(-/-)	LSK
Ywhae	0.731018	0.0690114	Tp53(-/-)/Tet2(-/-)vsTp53(-/-)+Tet2(-/-)	LK
Ywhab	0.638552	0.201098	Tp53(-/-)/Tet2(-/-)vsTp53(-/-)+Tet2(-/-)	LSK
Ywhab	-0.317003	0.582761	Tp53(-/-)/Tet2(-/-)vsTp53(-/-)+Tet2(-/-)	LK
Ythdf3	0.4877	0.092365	Tp53(-/-)/Tet2(-/-)vsTp53(-/-)+Tet2(-/-)	LSK
Ythdf3	0.338246	0.269844	Tp53(-/-)/Tet2(-/-)vsTp53(-/-)+Tet2(-/-)	LK
Ythdf2	0.600278	0.0605356	Tp53(-/-)/Tet2(-/-)vsTp53(-/-)+Tet2(-/-)	LSK
Ythdf2	0.291881	0.402114	Tp53(-/-)/Tet2(-/-)vsTp53(-/-)+Tet2(-/-)	LK
Ythdf1	0.905705	0.0607319	Tp53(-/-)/Tet2(-/-)vsTp53(-/-)+Tet2(-/-)	LSK
Ythdf1	-0.0317912	0.975055	Tp53(-/-)/Tet2(-/-)vsTp53(-/-)+Tet2(-/-)	LK
Ythdc2	1.31507	0.000997693	Tp53(-/-)/Tet2(-/-)vsTp53(-/-)+Tet2(-/-)	LSK
Ythdc2	0.0901581	0.850735	Tp53(-/-)/Tet2(-/-)vsTp53(-/-)+Tet2(-/-)	LK
Ythdc1	-0.363984	0.307553	Tp53(-/-)/Tet2(-/-)vsTp53(-/-)+Tet2(-/-)	LK
Ythdc1	0.106816	0.810513	Tp53(-/-)/Tet2(-/-)vsTp53(-/-)+Tet2(-/-)	LSK
Yrdc	0.41788	0.462614	Tp53(-/-)/Tet2(-/-)vsTp53(-/-)+Tet2(-/-)	LK
Yrdc	-0.107445	0.896637	Tp53(-/-)/Tet2(-/-)vsTp53(-/-)+Tet2(-/-)	LSK
Ypel5	1.31817	0.00980668	Tp53(-/-)/Tet2(-/-)vsTp53(-/-)+Tet2(-/-)	LK
Ypel5	-0.637689	0.189005	Tp53(-/-)/Tet2(-/-)vsTp53(-/-)+Tet2(-/-)	LSK
Ypel4	4.81117	0.0562428	Tp53(-/-)/Tet2(-/-)vsTp53(-/-)+Tet2(-/-)	LK
Ypel4	-4.28961	0.197194	Tp53(-/-)/Tet2(-/-)vsTp53(-/-)+Tet2(-/-)	LSK
Ypel3	-1.09459	0.11767	Tp53(-/-)/Tet2(-/-)vsTp53(-/-)+Tet2(-/-)	LSK
Ypel3	0.400431	0.600103	Tp53(-/-)/Tet2(-/-)vsTp53(-/-)+Tet2(-/-)	LK
Ypel2	0.796854	0.141301	Tp53(-/-)/Tet2(-/-)vsTp53(-/-)+Tet2(-/-)	LK
Ypel2	-0.462048	0.43377	Tp53(-/-)/Tet2(-/-)vsTp53(-/-)+Tet2(-/-)	LSK
Ypel1	-2.00684	0.0265124	Tp53(-/-)/Tet2(-/-)vsTp53(-/-)+Tet2(-/-)	LSK
Ypel1	-0.397677	0.689434	Tp53(-/-)/Tet2(-/-)vsTp53(-/-)+Tet2(-/-)	LK
Yod1	0.805339	0.0487072	Tp53(-/-)/Tet2(-/-)vsTp53(-/-)+Tet2(-/-)	LSK
Yod1	0.627221	0.137507	Tp53(-/-)/Tet2(-/-)vsTp53(-/-)+Tet2(-/-)	LK
Yme1l1	-0.176604	0.744105	Tp53(-/-)/Tet2(-/-)vsTp53(-/-)+Tet2(-/-)	LSK
Yme1l1	0.0265214	0.976365	Tp53(-/-)/Tet2(-/-)vsTp53(-/-)+Tet2(-/-)	LK
Ylpm1	-0.882085	0.0319567	Tp53(-/-)/Tet2(-/-)vsTp53(-/-)+Tet2(-/-)	LSK
Ylpm1	-0.0327315	0.96455	Tp53(-/-)/Tet2(-/-)vsTp53(-/-)+Tet2(-/-)	LK
Ykt6	-0.386597	0.314045	Tp53(-/-)/Tet2(-/-)vsTp53(-/-)+Tet2(-/-)	LSK
Ykt6	-0.0246788	0.973208	Tp53(-/-)/Tet2(-/-)vsTp53(-/-)+Tet2(-/-)	LK
Yju2	0.329056	0.480331	Tp53(-/-)/Tet2(-/-)vsTp53(-/-)+Tet2(-/-)	LSK
Yju2	0.114882	0.834018	Tp53(-/-)/Tet2(-/-)vsTp53(-/-)+Tet2(-/-)	LK
Yipf6	-0.30456	0.440136	Tp53(-/-)/Tet2(-/-)vsTp53(-/-)+Tet2(-/-)	LSK
Yipf6	-0.072783	0.883834	Tp53(-/-)/Tet2(-/-)vsTp53(-/-)+Tet2(-/-)	LK
Yipf5	0.949351	0.0162459	Tp53(-/-)/Tet2(-/-)vsTp53(-/-)+Tet2(-/-)	LSK
Yipf5	-0.654489	0.124923	Tp53(-/-)/Tet2(-/-)vsTp53(-/-)+Tet2(-/-)	LK
Yipf4	-0.525791	0.161082	Tp53(-/-)/Tet2(-/-)vsTp53(-/-)+Tet2(-/-)	LK
Yipf4	-0.0735545	0.89205	Tp53(-/-)/Tet2(-/-)vsTp53(-/-)+Tet2(-/-)	LSK
Yipf3	-0.704179	0.0950144	Tp53(-/-)/Tet2(-/-)vsTp53(-/-)+Tet2(-/-)	LSK
Yipf3	0.197091	0.68776	Tp53(-/-)/Tet2(-/-)vsTp53(-/-)+Tet2(-/-)	LK
Yipf2	-0.933606	0.00498323	Tp53(-/-)/Tet2(-/-)vsTp53(-/-)+Tet2(-/-)	LSK
Yipf2	-0.12495	0.743101	Tp53(-/-)/Tet2(-/-)vsTp53(-/-)+Tet2(-/-)	LK
Yipf1	0.585216	0.0848009	Tp53(-/-)/Tet2(-/-)vsTp53(-/-)+Tet2(-/-)	LK
Yipf1	0.149867	0.715217	Tp53(-/-)/Tet2(-/-)vsTp53(-/-)+Tet2(-/-)	LSK
Yif1b	0.249667	0.528532	Tp53(-/-)/Tet2(-/-)vsTp53(-/-)+Tet2(-/-)	LK
Yif1b	-0.0489715	0.94149	Tp53(-/-)/Tet2(-/-)vsTp53(-/-)+Tet2(-/-)	LSK
Yif1a	-1.39452	0.0637729	Tp53(-/-)/Tet2(-/-)vsTp53(-/-)+Tet2(-/-)	LK
Yif1a	0.364507	0.641503	Tp53(-/-)/Tet2(-/-)vsTp53(-/-)+Tet2(-/-)	LSK
Yes1	-4.58905	0.0340841	Tp53(-/-)/Tet2(-/-)vsTp53(-/-)+Tet2(-/-)	LSK
Yes1	-0.414933	0.865422	Tp53(-/-)/Tet2(-/-)vsTp53(-/-)+Tet2(-/-)	LK
Yeats4	-0.445807	0.542973	Tp53(-/-)/Tet2(-/-)vsTp53(-/-)+Tet2(-/-)	LK
Yeats4	0.266458	0.742402	Tp53(-/-)/Tet2(-/-)vsTp53(-/-)+Tet2(-/-)	LSK
Yeats2	-0.746941	0.0520894	Tp53(-/-)/Tet2(-/-)vsTp53(-/-)+Tet2(-/-)	LSK
Yeats2	-0.299315	0.482085	Tp53(-/-)/Tet2(-/-)vsTp53(-/-)+Tet2(-/-)	LK
Ydjc	1.83398	0.003028	Tp53(-/-)/Tet2(-/-)vsTp53(-/-)+Tet2(-/-)	LSK
Ydjc	1.52044	0.0138961	Tp53(-/-)/Tet2(-/-)vsTp53(-/-)+Tet2(-/-)	LK
Ybx3	1.7205	0.00256392	Tp53(-/-)/Tet2(-/-)vsTp53(-/-)+Tet2(-/-)	LSK
Ybx3	1.3967	0.0135607	Tp53(-/-)/Tet2(-/-)vsTp53(-/-)+Tet2(-/-)	LK
Ybx2	3.0482	0.109881	Tp53(-/-)/Tet2(-/-)vsTp53(-/-)+Tet2(-/-)	LK
Ybx2	-1.9466	0.999864	Tp53(-/-)/Tet2(-/-)vsTp53(-/-)+Tet2(-/-)	LSK
Ybx1	1.64145	0.00159002	Tp53(-/-)/Tet2(-/-)vsTp53(-/-)+Tet2(-/-)	LK
Ybx1	0.788609	0.0742153	Tp53(-/-)/Tet2(-/-)vsTp53(-/-)+Tet2(-/-)	LSK
Ybey	0.808633	0.531792	Tp53(-/-)/Tet2(-/-)vsTp53(-/-)+Tet2(-/-)	LSK
Ybey	-0.103112	0.96648	Tp53(-/-)/Tet2(-/-)vsTp53(-/-)+Tet2(-/-)	LK
Yars2	0.808503	0.0397206	Tp53(-/-)/Tet2(-/-)vsTp53(-/-)+Tet2(-/-)	LSK
Yars2	-0.879938	0.047249	Tp53(-/-)/Tet2(-/-)vsTp53(-/-)+Tet2(-/-)	LK
Yars	-0.577738	0.243821	Tp53(-/-)/Tet2(-/-)vsTp53(-/-)+Tet2(-/-)	LK
Yars	-0.22078	0.696472	Tp53(-/-)/Tet2(-/-)vsTp53(-/-)+Tet2(-/-)	LSK
Yap1	-3.46128	0.0675666	Tp53(-/-)/Tet2(-/-)vsTp53(-/-)+Tet2(-/-)	LSK
Yap1	-2.47041	0.271754	Tp53(-/-)/Tet2(-/-)vsTp53(-/-)+Tet2(-/-)	LK
Yaf2	0.509049	0.206218	Tp53(-/-)/Tet2(-/-)vsTp53(-/-)+Tet2(-/-)	LK
Yaf2	-0.0556854	0.937759	Tp53(-/-)/Tet2(-/-)vsTp53(-/-)+Tet2(-/-)	LSK
Xylt2	-1.01803	0.0256957	Tp53(-/-)/Tet2(-/-)vsTp53(-/-)+Tet2(-/-)	LSK
Xylt2	-0.52739	0.271578	Tp53(-/-)/Tet2(-/-)vsTp53(-/-)+Tet2(-/-)	LK
Xylt1	-0.70712	0.293299	Tp53(-/-)/Tet2(-/-)vsTp53(-/-)+Tet2(-/-)	LSK
Xylt1	0.406614	0.566798	Tp53(-/-)/Tet2(-/-)vsTp53(-/-)+Tet2(-/-)	LK
Xylb	1.54514	0.0679506	Tp53(-/-)/Tet2(-/-)vsTp53(-/-)+Tet2(-/-)	LSK
Xylb	0.629582	0.49324	Tp53(-/-)/Tet2(-/-)vsTp53(-/-)+Tet2(-/-)	LK
Xrn2	-0.823455	0.11474	Tp53(-/-)/Tet2(-/-)vsTp53(-/-)+Tet2(-/-)	LK
Xrn2	-0.0981798	0.895829	Tp53(-/-)/Tet2(-/-)vsTp53(-/-)+Tet2(-/-)	LSK
Xrn1	-0.890506	0.118484	Tp53(-/-)/Tet2(-/-)vsTp53(-/-)+Tet2(-/-)	LSK
Xrn1	-0.00560458	0.999856	Tp53(-/-)/Tet2(-/-)vsTp53(-/-)+Tet2(-/-)	LK
Xrcc6	-1.11845	0.030705	Tp53(-/-)/Tet2(-/-)vsTp53(-/-)+Tet2(-/-)	LSK
Xrcc6	-0.338788	0.55634	Tp53(-/-)/Tet2(-/-)vsTp53(-/-)+Tet2(-/-)	LK
Xrcc5	-5.15642	0.00108946	Tp53(-/-)/Tet2(-/-)vsTp53(-/-)+Tet2(-/-)	LK
Xrcc5	-3.53509	0.00213882	Tp53(-/-)/Tet2(-/-)vsTp53(-/-)+Tet2(-/-)	LSK
Xrcc4	-1.55014	0.0139504	Tp53(-/-)/Tet2(-/-)vsTp53(-/-)+Tet2(-/-)	LK
Xrcc4	0.451354	0.422191	Tp53(-/-)/Tet2(-/-)vsTp53(-/-)+Tet2(-/-)	LSK
Xrcc2	1.78695	0.00118484	Tp53(-/-)/Tet2(-/-)vsTp53(-/-)+Tet2(-/-)	LSK
Xrcc2	0.157771	0.804651	Tp53(-/-)/Tet2(-/-)vsTp53(-/-)+Tet2(-/-)	LK
Xrcc1	-1.28589	0.00866819	Tp53(-/-)/Tet2(-/-)vsTp53(-/-)+Tet2(-/-)	LK
Xrcc1	-0.54797	0.18433	Tp53(-/-)/Tet2(-/-)vsTp53(-/-)+Tet2(-/-)	LSK
Xpr1	0.562959	0.256965	Tp53(-/-)/Tet2(-/-)vsTp53(-/-)+Tet2(-/-)	LSK
Xpr1	-0.293653	0.602525	Tp53(-/-)/Tet2(-/-)vsTp53(-/-)+Tet2(-/-)	LK
Xpot	1.45018	0.260605	Tp53(-/-)/Tet2(-/-)vsTp53(-/-)+Tet2(-/-)	LK
Xpot	-0.661848	0.706574	Tp53(-/-)/Tet2(-/-)vsTp53(-/-)+Tet2(-/-)	LSK
Xpo7	-0.537399	0.226586	Tp53(-/-)/Tet2(-/-)vsTp53(-/-)+Tet2(-/-)	LSK
Xpo7	0.0179109	0.989284	Tp53(-/-)/Tet2(-/-)vsTp53(-/-)+Tet2(-/-)	LK
Xpo6	-1.18253	0.0832139	Tp53(-/-)/Tet2(-/-)vsTp53(-/-)+Tet2(-/-)	LK
Xpo6	-0.441041	0.524887	Tp53(-/-)/Tet2(-/-)vsTp53(-/-)+Tet2(-/-)	LSK
Xpo5	-0.636057	0.0573483	Tp53(-/-)/Tet2(-/-)vsTp53(-/-)+Tet2(-/-)	LSK
Xpo5	-0.474334	0.181933	Tp53(-/-)/Tet2(-/-)vsTp53(-/-)+Tet2(-/-)	LK
Xpo4	1.48083	0.00687156	Tp53(-/-)/Tet2(-/-)vsTp53(-/-)+Tet2(-/-)	LSK
Xpo4	-0.387865	0.520867	Tp53(-/-)/Tet2(-/-)vsTp53(-/-)+Tet2(-/-)	LK
Xpo1	0.128177	0.8048	Tp53(-/-)/Tet2(-/-)vsTp53(-/-)+Tet2(-/-)	LSK
Xpo1	0.0121503	0.996483	Tp53(-/-)/Tet2(-/-)vsTp53(-/-)+Tet2(-/-)	LK
Xpnpep3	0.888549	0.122761	Tp53(-/-)/Tet2(-/-)vsTp53(-/-)+Tet2(-/-)	LK
Xpnpep3	0.353428	0.590184	Tp53(-/-)/Tet2(-/-)vsTp53(-/-)+Tet2(-/-)	LSK
Xpnpep1	0.177123	0.642744	Tp53(-/-)/Tet2(-/-)vsTp53(-/-)+Tet2(-/-)	LSK
Xpnpep1	0.00133838	0.999856	Tp53(-/-)/Tet2(-/-)vsTp53(-/-)+Tet2(-/-)	LK
Xpc	0.991838	0.0683845	Tp53(-/-)/Tet2(-/-)vsTp53(-/-)+Tet2(-/-)	LK
Xpc	0.247506	0.708711	Tp53(-/-)/Tet2(-/-)vsTp53(-/-)+Tet2(-/-)	LSK
Xpa	-0.0193386	0.999856	Tp53(-/-)/Tet2(-/-)vsTp53(-/-)+Tet2(-/-)	LK
Xpa	0.0235548	0.999864	Tp53(-/-)/Tet2(-/-)vsTp53(-/-)+Tet2(-/-)	LSK
Xkrx	-2.88011	0.016561	Tp53(-/-)/Tet2(-/-)vsTp53(-/-)+Tet2(-/-)	LSK
Xkrx	1.32214	0.210875	Tp53(-/-)/Tet2(-/-)vsTp53(-/-)+Tet2(-/-)	LK
Xkr8	-0.945857	0.590431	Tp53(-/-)/Tet2(-/-)vsTp53(-/-)+Tet2(-/-)	LK
Xkr8	-0.133718	0.998448	Tp53(-/-)/Tet2(-/-)vsTp53(-/-)+Tet2(-/-)	LSK
Xkr5	0.835593	0.449059	Tp53(-/-)/Tet2(-/-)vsTp53(-/-)+Tet2(-/-)	LSK
Xkr5	0.154724	0.918587	Tp53(-/-)/Tet2(-/-)vsTp53(-/-)+Tet2(-/-)	LK
Xist	-12.7385	0.0527129	Tp53(-/-)/Tet2(-/-)vsTp53(-/-)+Tet2(-/-)	LK
Xist	-5.98482	0.469254	Tp53(-/-)/Tet2(-/-)vsTp53(-/-)+Tet2(-/-)	LSK
Xiap	0.456825	0.468125	Tp53(-/-)/Tet2(-/-)vsTp53(-/-)+Tet2(-/-)	LSK
Xiap	-0.170087	0.820072	Tp53(-/-)/Tet2(-/-)vsTp53(-/-)+Tet2(-/-)	LK
Xdh	4.06853	0.0177764	Tp53(-/-)/Tet2(-/-)vsTp53(-/-)+Tet2(-/-)	LK
Xdh	2.95534	0.0784398	Tp53(-/-)/Tet2(-/-)vsTp53(-/-)+Tet2(-/-)	LSK
Xcr1	-6.65768	0.0567776	Tp53(-/-)/Tet2(-/-)vsTp53(-/-)+Tet2(-/-)	LSK
Xcr1	0.683106	0.828385	Tp53(-/-)/Tet2(-/-)vsTp53(-/-)+Tet2(-/-)	LK
Xcl1	-9.52132	0.0623401	Tp53(-/-)/Tet2(-/-)vsTp53(-/-)+Tet2(-/-)	LK
Xcl1	-1.74056	0.568242	Tp53(-/-)/Tet2(-/-)vsTp53(-/-)+Tet2(-/-)	LSK
Xbp1	1.13952	0.016642	Tp53(-/-)/Tet2(-/-)vsTp53(-/-)+Tet2(-/-)	LSK
Xbp1	-0.50768	0.328478	Tp53(-/-)/Tet2(-/-)vsTp53(-/-)+Tet2(-/-)	LK
Xaf1	-0.408152	0.486275	Tp53(-/-)/Tet2(-/-)vsTp53(-/-)+Tet2(-/-)	LSK
Xaf1	-0.405057	0.494208	Tp53(-/-)/Tet2(-/-)vsTp53(-/-)+Tet2(-/-)	LK
Xab2	-1.55858	0.000440971	Tp53(-/-)/Tet2(-/-)vsTp53(-/-)+Tet2(-/-)	LSK
Xab2	-0.467315	0.244084	Tp53(-/-)/Tet2(-/-)vsTp53(-/-)+Tet2(-/-)	LK
Wwp2	1.07189	0.0985211	Tp53(-/-)/Tet2(-/-)vsTp53(-/-)+Tet2(-/-)	LK
Wwp2	0.900886	0.157631	Tp53(-/-)/Tet2(-/-)vsTp53(-/-)+Tet2(-/-)	LSK
Wwp1	2.10268	0.000256477	Tp53(-/-)/Tet2(-/-)vsTp53(-/-)+Tet2(-/-)	LK
Wwp1	-0.409859	0.431124	Tp53(-/-)/Tet2(-/-)vsTp53(-/-)+Tet2(-/-)	LSK
Wwox	-0.830106	0.154806	Tp53(-/-)/Tet2(-/-)vsTp53(-/-)+Tet2(-/-)	LSK
Wwox	0.255294	0.702798	Tp53(-/-)/Tet2(-/-)vsTp53(-/-)+Tet2(-/-)	LK
Wwc2	0.598288	0.324157	Tp53(-/-)/Tet2(-/-)vsTp53(-/-)+Tet2(-/-)	LK
Wwc2	0.413298	0.529259	Tp53(-/-)/Tet2(-/-)vsTp53(-/-)+Tet2(-/-)	LSK
Wwc1	-6.14838	0.0788223	Tp53(-/-)/Tet2(-/-)vsTp53(-/-)+Tet2(-/-)	LSK
Wwc1	-5.18711	0.999856	Tp53(-/-)/Tet2(-/-)vsTp53(-/-)+Tet2(-/-)	LK
Wtip	-2.34168	0.0692105	Tp53(-/-)/Tet2(-/-)vsTp53(-/-)+Tet2(-/-)	LK
Wtip	0.399196	0.786473	Tp53(-/-)/Tet2(-/-)vsTp53(-/-)+Tet2(-/-)	LSK
Wscd2	-8.54407	0.0213236	Tp53(-/-)/Tet2(-/-)vsTp53(-/-)+Tet2(-/-)	LK
Wscd2	-0.602103	0.824491	Tp53(-/-)/Tet2(-/-)vsTp53(-/-)+Tet2(-/-)	LSK
Wscd1	-5.67745	0.0352716	Tp53(-/-)/Tet2(-/-)vsTp53(-/-)+Tet2(-/-)	LSK
Wscd1	0.088773	0.686841	Tp53(-/-)/Tet2(-/-)vsTp53(-/-)+Tet2(-/-)	LK
Wsb2	-0.715721	0.459367	Tp53(-/-)/Tet2(-/-)vsTp53(-/-)+Tet2(-/-)	LK
Wsb2	-0.293203	0.796116	Tp53(-/-)/Tet2(-/-)vsTp53(-/-)+Tet2(-/-)	LSK
Wsb1	0.617476	0.132118	Tp53(-/-)/Tet2(-/-)vsTp53(-/-)+Tet2(-/-)	LSK
Wsb1	0.315921	0.483621	Tp53(-/-)/Tet2(-/-)vsTp53(-/-)+Tet2(-/-)	LK
Wrnip1	0.213322	0.647159	Tp53(-/-)/Tet2(-/-)vsTp53(-/-)+Tet2(-/-)	LK
Wrnip1	-0.0588189	0.936533	Tp53(-/-)/Tet2(-/-)vsTp53(-/-)+Tet2(-/-)	LSK
Wrn	-0.0847222	0.904851	Tp53(-/-)/Tet2(-/-)vsTp53(-/-)+Tet2(-/-)	LSK
Wrn	-0.0673254	0.918448	Tp53(-/-)/Tet2(-/-)vsTp53(-/-)+Tet2(-/-)	LK
Wrap73	1.4775	0.0761116	Tp53(-/-)/Tet2(-/-)vsTp53(-/-)+Tet2(-/-)	LSK
Wrap73	-0.0167265	0.999856	Tp53(-/-)/Tet2(-/-)vsTp53(-/-)+Tet2(-/-)	LK
Wrap53	0.620004	0.127928	Tp53(-/-)/Tet2(-/-)vsTp53(-/-)+Tet2(-/-)	LK
Wrap53	-0.401578	0.342974	Tp53(-/-)/Tet2(-/-)vsTp53(-/-)+Tet2(-/-)	LSK
Wnt5b	-4.9595	0.034653	Tp53(-/-)/Tet2(-/-)vsTp53(-/-)+Tet2(-/-)	LSK
Wnt5b	-0.483372	0.843192	Tp53(-/-)/Tet2(-/-)vsTp53(-/-)+Tet2(-/-)	LK
Wnt4	0.595432	0.630087	Tp53(-/-)/Tet2(-/-)vsTp53(-/-)+Tet2(-/-)	LK
Wnt4	-0.304258	0.86971	Tp53(-/-)/Tet2(-/-)vsTp53(-/-)+Tet2(-/-)	LSK
Wnt3	-6.15052	0.032533	Tp53(-/-)/Tet2(-/-)vsTp53(-/-)+Tet2(-/-)	LK
Wnt3	-2.53411	0.31696	Tp53(-/-)/Tet2(-/-)vsTp53(-/-)+Tet2(-/-)	LSK
Wnt2b	2.59947	0.241752	Tp53(-/-)/Tet2(-/-)vsTp53(-/-)+Tet2(-/-)	LSK
Wnt2b	-2.98703	0.999856	Tp53(-/-)/Tet2(-/-)vsTp53(-/-)+Tet2(-/-)	LK
Wnt11	-4.0516	0.115009	Tp53(-/-)/Tet2(-/-)vsTp53(-/-)+Tet2(-/-)	LK
Wnt11	-4.16516	0.142705	Tp53(-/-)/Tet2(-/-)vsTp53(-/-)+Tet2(-/-)	LSK
Wnt10b	2.40617	0.0602346	Tp53(-/-)/Tet2(-/-)vsTp53(-/-)+Tet2(-/-)	LK
Wnt10b	-2.3393	0.0671637	Tp53(-/-)/Tet2(-/-)vsTp53(-/-)+Tet2(-/-)	LSK
Wnk4	2.07139	0.178907	Tp53(-/-)/Tet2(-/-)vsTp53(-/-)+Tet2(-/-)	LK
Wnk4	-0.554262	0.79221	Tp53(-/-)/Tet2(-/-)vsTp53(-/-)+Tet2(-/-)	LSK
Wnk3	2.98672	0.14447	Tp53(-/-)/Tet2(-/-)vsTp53(-/-)+Tet2(-/-)	LK
Wnk3	-1.45564	0.479645	Tp53(-/-)/Tet2(-/-)vsTp53(-/-)+Tet2(-/-)	LSK
Wnk2	-1.39592	0.150235	Tp53(-/-)/Tet2(-/-)vsTp53(-/-)+Tet2(-/-)	LSK
Wnk2	0.104028	0.940323	Tp53(-/-)/Tet2(-/-)vsTp53(-/-)+Tet2(-/-)	LK
Wnk1	-0.899074	0.159419	Tp53(-/-)/Tet2(-/-)vsTp53(-/-)+Tet2(-/-)	LK
Wnk1	0.712893	0.226982	Tp53(-/-)/Tet2(-/-)vsTp53(-/-)+Tet2(-/-)	LSK
Wls	2.45387	0.00739524	Tp53(-/-)/Tet2(-/-)vsTp53(-/-)+Tet2(-/-)	LSK
Wls	1.4255	0.0972328	Tp53(-/-)/Tet2(-/-)vsTp53(-/-)+Tet2(-/-)	LK
Wiz	-2.68498	0.0318665	Tp53(-/-)/Tet2(-/-)vsTp53(-/-)+Tet2(-/-)	LK
Wiz	-1.25342	0.232939	Tp53(-/-)/Tet2(-/-)vsTp53(-/-)+Tet2(-/-)	LSK
Wipi2	0.638265	0.0166336	Tp53(-/-)/Tet2(-/-)vsTp53(-/-)+Tet2(-/-)	LK
Wipi2	0.140818	0.63164	Tp53(-/-)/Tet2(-/-)vsTp53(-/-)+Tet2(-/-)	LSK
Wipi1	3.742	9.61245e-05	Tp53(-/-)/Tet2(-/-)vsTp53(-/-)+Tet2(-/-)	LK
Wipi1	0.690098	0.379298	Tp53(-/-)/Tet2(-/-)vsTp53(-/-)+Tet2(-/-)	LSK
Wipf3	-2.35521	0.352981	Tp53(-/-)/Tet2(-/-)vsTp53(-/-)+Tet2(-/-)	LK
Wipf3	-2.29812	0.378774	Tp53(-/-)/Tet2(-/-)vsTp53(-/-)+Tet2(-/-)	LSK
Wipf2	0.621055	0.39655	Tp53(-/-)/Tet2(-/-)vsTp53(-/-)+Tet2(-/-)	LSK
Wipf2	-0.395234	0.624024	Tp53(-/-)/Tet2(-/-)vsTp53(-/-)+Tet2(-/-)	LK
Wipf1	-0.386742	0.433543	Tp53(-/-)/Tet2(-/-)vsTp53(-/-)+Tet2(-/-)	LSK
Wipf1	-0.325419	0.524119	Tp53(-/-)/Tet2(-/-)vsTp53(-/-)+Tet2(-/-)	LK
Wif1	-8.1338	0.340452	Tp53(-/-)/Tet2(-/-)vsTp53(-/-)+Tet2(-/-)	LSK
Wif1	-2.27743	0.985991	Tp53(-/-)/Tet2(-/-)vsTp53(-/-)+Tet2(-/-)	LK
Whrn	1.69476	0.0373799	Tp53(-/-)/Tet2(-/-)vsTp53(-/-)+Tet2(-/-)	LK
Whrn	-0.739349	0.396667	Tp53(-/-)/Tet2(-/-)vsTp53(-/-)+Tet2(-/-)	LSK
Whamm	-1.01069	0.0933194	Tp53(-/-)/Tet2(-/-)vsTp53(-/-)+Tet2(-/-)	LSK
Whamm	-0.399125	0.555641	Tp53(-/-)/Tet2(-/-)vsTp53(-/-)+Tet2(-/-)	LK
Wfs1	0.574818	0.351057	Tp53(-/-)/Tet2(-/-)vsTp53(-/-)+Tet2(-/-)	LK
Wfs1	0.0625606	0.962364	Tp53(-/-)/Tet2(-/-)vsTp53(-/-)+Tet2(-/-)	LSK
Wfikkn2	-5.28859	0.00527845	Tp53(-/-)/Tet2(-/-)vsTp53(-/-)+Tet2(-/-)	LSK
Wfikkn2	-5.11969	0.0276311	Tp53(-/-)/Tet2(-/-)vsTp53(-/-)+Tet2(-/-)	LK
Wfdc9	1.6964	0.388557	Tp53(-/-)/Tet2(-/-)vsTp53(-/-)+Tet2(-/-)	LK
Wfdc9	-3.08885	0.999864	Tp53(-/-)/Tet2(-/-)vsTp53(-/-)+Tet2(-/-)	LSK
Wfdc5	1.37285	0.354623	Tp53(-/-)/Tet2(-/-)vsTp53(-/-)+Tet2(-/-)	LK
Wfdc5	-1.81004	0.375185	Tp53(-/-)/Tet2(-/-)vsTp53(-/-)+Tet2(-/-)	LSK
Wfdc21	7.65013	0.00375095	Tp53(-/-)/Tet2(-/-)vsTp53(-/-)+Tet2(-/-)	LSK
Wfdc21	3.58555	0.0449855	Tp53(-/-)/Tet2(-/-)vsTp53(-/-)+Tet2(-/-)	LK
Wfdc2	-2.45322	0.999856	Tp53(-/-)/Tet2(-/-)vsTp53(-/-)+Tet2(-/-)	LK
Wfdc2	-3.6537	0.999864	Tp53(-/-)/Tet2(-/-)vsTp53(-/-)+Tet2(-/-)	LSK
Wfdc18	1.6023	0.297586	Tp53(-/-)/Tet2(-/-)vsTp53(-/-)+Tet2(-/-)	LK
Wfdc18	-3.26772	0.999864	Tp53(-/-)/Tet2(-/-)vsTp53(-/-)+Tet2(-/-)	LSK
Wfdc17	3.25605	0.00131637	Tp53(-/-)/Tet2(-/-)vsTp53(-/-)+Tet2(-/-)	LSK
Wfdc17	2.49665	0.00889437	Tp53(-/-)/Tet2(-/-)vsTp53(-/-)+Tet2(-/-)	LK
Wfdc15a	-0.572645	0.847712	Tp53(-/-)/Tet2(-/-)vsTp53(-/-)+Tet2(-/-)	LSK
Wfdc15a	-1.89009	0.999856	Tp53(-/-)/Tet2(-/-)vsTp53(-/-)+Tet2(-/-)	LK
Wee1	0.21666	0.684202	Tp53(-/-)/Tet2(-/-)vsTp53(-/-)+Tet2(-/-)	LK
Wee1	-0.0862854	0.90577	Tp53(-/-)/Tet2(-/-)vsTp53(-/-)+Tet2(-/-)	LSK
Wdyhv1	-1.58773	0.00414997	Tp53(-/-)/Tet2(-/-)vsTp53(-/-)+Tet2(-/-)	LK
Wdyhv1	-1.17275	0.0102473	Tp53(-/-)/Tet2(-/-)vsTp53(-/-)+Tet2(-/-)	LSK
Wdtc1	0.663074	0.346772	Tp53(-/-)/Tet2(-/-)vsTp53(-/-)+Tet2(-/-)	LK
Wdtc1	0.439323	0.569037	Tp53(-/-)/Tet2(-/-)vsTp53(-/-)+Tet2(-/-)	LSK
Wdsub1	-0.368631	0.530187	Tp53(-/-)/Tet2(-/-)vsTp53(-/-)+Tet2(-/-)	LSK
Wdsub1	0.010718	0.999856	Tp53(-/-)/Tet2(-/-)vsTp53(-/-)+Tet2(-/-)	LK
Wdr93	-3.58532	0.0633698	Tp53(-/-)/Tet2(-/-)vsTp53(-/-)+Tet2(-/-)	LSK
Wdr93	-0.605844	0.892643	Tp53(-/-)/Tet2(-/-)vsTp53(-/-)+Tet2(-/-)	LK
Wdr91	0.484223	0.458403	Tp53(-/-)/Tet2(-/-)vsTp53(-/-)+Tet2(-/-)	LSK
Wdr91	-0.0646446	0.947098	Tp53(-/-)/Tet2(-/-)vsTp53(-/-)+Tet2(-/-)	LK
Wdr90	1.19558	0.0243742	Tp53(-/-)/Tet2(-/-)vsTp53(-/-)+Tet2(-/-)	LSK
Wdr90	1.21269	0.0280709	Tp53(-/-)/Tet2(-/-)vsTp53(-/-)+Tet2(-/-)	LK
Wdr89	-0.659855	0.345544	Tp53(-/-)/Tet2(-/-)vsTp53(-/-)+Tet2(-/-)	LK
Wdr89	0.396529	0.584544	Tp53(-/-)/Tet2(-/-)vsTp53(-/-)+Tet2(-/-)	LSK
Wdr86	-4.6818	0.00210672	Tp53(-/-)/Tet2(-/-)vsTp53(-/-)+Tet2(-/-)	LSK
Wdr86	-0.776979	0.567778	Tp53(-/-)/Tet2(-/-)vsTp53(-/-)+Tet2(-/-)	LK
Wdr83	-1.02594	0.00171017	Tp53(-/-)/Tet2(-/-)vsTp53(-/-)+Tet2(-/-)	LSK
Wdr83	-0.390162	0.216144	Tp53(-/-)/Tet2(-/-)vsTp53(-/-)+Tet2(-/-)	LK
Wdr82	-0.425802	0.267019	Tp53(-/-)/Tet2(-/-)vsTp53(-/-)+Tet2(-/-)	LSK
Wdr82	0.0336724	0.957788	Tp53(-/-)/Tet2(-/-)vsTp53(-/-)+Tet2(-/-)	LK
Wdr81	1.31739	0.0425422	Tp53(-/-)/Tet2(-/-)vsTp53(-/-)+Tet2(-/-)	LSK
Wdr81	0.411202	0.576276	Tp53(-/-)/Tet2(-/-)vsTp53(-/-)+Tet2(-/-)	LK
Wdr76	0.520724	0.228635	Tp53(-/-)/Tet2(-/-)vsTp53(-/-)+Tet2(-/-)	LSK
Wdr76	-0.362025	0.448333	Tp53(-/-)/Tet2(-/-)vsTp53(-/-)+Tet2(-/-)	LK
Wdr75	-0.558871	0.131331	Tp53(-/-)/Tet2(-/-)vsTp53(-/-)+Tet2(-/-)	LSK
Wdr75	-0.289267	0.481172	Tp53(-/-)/Tet2(-/-)vsTp53(-/-)+Tet2(-/-)	LK
Wdr73	-0.500848	0.147014	Tp53(-/-)/Tet2(-/-)vsTp53(-/-)+Tet2(-/-)	LSK
Wdr73	-0.504027	0.168171	Tp53(-/-)/Tet2(-/-)vsTp53(-/-)+Tet2(-/-)	LK
Wdr70	0.200196	0.738915	Tp53(-/-)/Tet2(-/-)vsTp53(-/-)+Tet2(-/-)	LK
Wdr70	0.178654	0.787457	Tp53(-/-)/Tet2(-/-)vsTp53(-/-)+Tet2(-/-)	LSK
Wdr7	0.186067	0.815696	Tp53(-/-)/Tet2(-/-)vsTp53(-/-)+Tet2(-/-)	LSK
Wdr7	-0.158979	0.836211	Tp53(-/-)/Tet2(-/-)vsTp53(-/-)+Tet2(-/-)	LK
Wdr66	0.154134	0.527534	Tp53(-/-)/Tet2(-/-)vsTp53(-/-)+Tet2(-/-)	LK
Wdr66	-0.60749	0.793187	Tp53(-/-)/Tet2(-/-)vsTp53(-/-)+Tet2(-/-)	LSK
Wdr62	1.12463	0.0147198	Tp53(-/-)/Tet2(-/-)vsTp53(-/-)+Tet2(-/-)	LK
Wdr62	0.801512	0.0600383	Tp53(-/-)/Tet2(-/-)vsTp53(-/-)+Tet2(-/-)	LSK
Wdr61	0.707914	0.0756768	Tp53(-/-)/Tet2(-/-)vsTp53(-/-)+Tet2(-/-)	LSK
Wdr61	-0.453526	0.303937	Tp53(-/-)/Tet2(-/-)vsTp53(-/-)+Tet2(-/-)	LK
Wdr6	-0.944364	0.0287142	Tp53(-/-)/Tet2(-/-)vsTp53(-/-)+Tet2(-/-)	LSK
Wdr6	-0.212783	0.670064	Tp53(-/-)/Tet2(-/-)vsTp53(-/-)+Tet2(-/-)	LK
Wdr5b	0.759493	0.0884409	Tp53(-/-)/Tet2(-/-)vsTp53(-/-)+Tet2(-/-)	LK
Wdr5b	0.685324	0.112546	Tp53(-/-)/Tet2(-/-)vsTp53(-/-)+Tet2(-/-)	LSK
Wdr59	-1.55343	0.0215421	Tp53(-/-)/Tet2(-/-)vsTp53(-/-)+Tet2(-/-)	LSK
Wdr59	0.339535	0.642156	Tp53(-/-)/Tet2(-/-)vsTp53(-/-)+Tet2(-/-)	LK
Wdr55	-1.83889	0.0311294	Tp53(-/-)/Tet2(-/-)vsTp53(-/-)+Tet2(-/-)	LK
Wdr55	0.767357	0.295159	Tp53(-/-)/Tet2(-/-)vsTp53(-/-)+Tet2(-/-)	LSK
Wdr54	2.84174	0.0655417	Tp53(-/-)/Tet2(-/-)vsTp53(-/-)+Tet2(-/-)	LSK
Wdr54	1.55927	0.29313	Tp53(-/-)/Tet2(-/-)vsTp53(-/-)+Tet2(-/-)	LK
Wdr53	1.4089	0.0778439	Tp53(-/-)/Tet2(-/-)vsTp53(-/-)+Tet2(-/-)	LK
Wdr53	0.246926	0.819523	Tp53(-/-)/Tet2(-/-)vsTp53(-/-)+Tet2(-/-)	LSK
Wdr5	1.5203	0.00213324	Tp53(-/-)/Tet2(-/-)vsTp53(-/-)+Tet2(-/-)	LK
Wdr5	1.35904	0.0028205	Tp53(-/-)/Tet2(-/-)vsTp53(-/-)+Tet2(-/-)	LSK
Wdr48	0.373079	0.538625	Tp53(-/-)/Tet2(-/-)vsTp53(-/-)+Tet2(-/-)	LK
Wdr48	0.0747362	0.94149	Tp53(-/-)/Tet2(-/-)vsTp53(-/-)+Tet2(-/-)	LSK
Wdr47	-1.49684	0.0229139	Tp53(-/-)/Tet2(-/-)vsTp53(-/-)+Tet2(-/-)	LK
Wdr47	-0.226709	0.75542	Tp53(-/-)/Tet2(-/-)vsTp53(-/-)+Tet2(-/-)	LSK
Wdr46	-0.948713	0.0418979	Tp53(-/-)/Tet2(-/-)vsTp53(-/-)+Tet2(-/-)	LSK
Wdr46	-0.672982	0.172218	Tp53(-/-)/Tet2(-/-)vsTp53(-/-)+Tet2(-/-)	LK
Wdr45b	1.65437	0.000583783	Tp53(-/-)/Tet2(-/-)vsTp53(-/-)+Tet2(-/-)	LK
Wdr45b	0.13792	0.797574	Tp53(-/-)/Tet2(-/-)vsTp53(-/-)+Tet2(-/-)	LSK
Wdr45	-1.245	0.000375491	Tp53(-/-)/Tet2(-/-)vsTp53(-/-)+Tet2(-/-)	LSK
Wdr45	-0.174653	0.610194	Tp53(-/-)/Tet2(-/-)vsTp53(-/-)+Tet2(-/-)	LK
Wdr44	0.792894	0.516198	Tp53(-/-)/Tet2(-/-)vsTp53(-/-)+Tet2(-/-)	LSK
Wdr44	-0.361171	0.805816	Tp53(-/-)/Tet2(-/-)vsTp53(-/-)+Tet2(-/-)	LK
Wdr43	-0.353995	0.2885	Tp53(-/-)/Tet2(-/-)vsTp53(-/-)+Tet2(-/-)	LSK
Wdr43	-0.00459575	0.999856	Tp53(-/-)/Tet2(-/-)vsTp53(-/-)+Tet2(-/-)	LK
Wdr41	0.769398	0.0192785	Tp53(-/-)/Tet2(-/-)vsTp53(-/-)+Tet2(-/-)	LSK
Wdr41	-0.117888	0.774488	Tp53(-/-)/Tet2(-/-)vsTp53(-/-)+Tet2(-/-)	LK
Wdr4	0.738054	0.25718	Tp53(-/-)/Tet2(-/-)vsTp53(-/-)+Tet2(-/-)	LSK
Wdr4	-0.282453	0.717458	Tp53(-/-)/Tet2(-/-)vsTp53(-/-)+Tet2(-/-)	LK
Wdr38	0.605578	0.681329	Tp53(-/-)/Tet2(-/-)vsTp53(-/-)+Tet2(-/-)	LK
Wdr38	0.612997	0.713521	Tp53(-/-)/Tet2(-/-)vsTp53(-/-)+Tet2(-/-)	LSK
Wdr37	-0.539233	0.0578591	Tp53(-/-)/Tet2(-/-)vsTp53(-/-)+Tet2(-/-)	LSK
Wdr37	0.193395	0.540215	Tp53(-/-)/Tet2(-/-)vsTp53(-/-)+Tet2(-/-)	LK
Wdr36	-0.123303	0.725629	Tp53(-/-)/Tet2(-/-)vsTp53(-/-)+Tet2(-/-)	LK
Wdr36	-0.0626569	0.888342	Tp53(-/-)/Tet2(-/-)vsTp53(-/-)+Tet2(-/-)	LSK
Wdr35	-0.512817	0.675631	Tp53(-/-)/Tet2(-/-)vsTp53(-/-)+Tet2(-/-)	LK
Wdr35	-0.473723	0.712266	Tp53(-/-)/Tet2(-/-)vsTp53(-/-)+Tet2(-/-)	LSK
Wdr33	0.910743	0.0672298	Tp53(-/-)/Tet2(-/-)vsTp53(-/-)+Tet2(-/-)	LSK
Wdr33	-0.346951	0.548239	Tp53(-/-)/Tet2(-/-)vsTp53(-/-)+Tet2(-/-)	LK
Wdr31	1.90238	0.0469775	Tp53(-/-)/Tet2(-/-)vsTp53(-/-)+Tet2(-/-)	LK
Wdr31	-1.43446	0.150959	Tp53(-/-)/Tet2(-/-)vsTp53(-/-)+Tet2(-/-)	LSK
Wdr3	-0.243133	0.440391	Tp53(-/-)/Tet2(-/-)vsTp53(-/-)+Tet2(-/-)	LSK
Wdr3	-0.196305	0.548472	Tp53(-/-)/Tet2(-/-)vsTp53(-/-)+Tet2(-/-)	LK
Wdr26	0.84779	0.0499647	Tp53(-/-)/Tet2(-/-)vsTp53(-/-)+Tet2(-/-)	LK
Wdr26	-0.0790143	0.908068	Tp53(-/-)/Tet2(-/-)vsTp53(-/-)+Tet2(-/-)	LSK
Wdr25	1.22211	0.200118	Tp53(-/-)/Tet2(-/-)vsTp53(-/-)+Tet2(-/-)	LK
Wdr25	0.111811	0.953648	Tp53(-/-)/Tet2(-/-)vsTp53(-/-)+Tet2(-/-)	LSK
Wdr24	0.662498	0.478007	Tp53(-/-)/Tet2(-/-)vsTp53(-/-)+Tet2(-/-)	LK
Wdr24	-0.68632	0.481899	Tp53(-/-)/Tet2(-/-)vsTp53(-/-)+Tet2(-/-)	LSK
Wdr20	1.05109	0.105853	Tp53(-/-)/Tet2(-/-)vsTp53(-/-)+Tet2(-/-)	LK
Wdr20	0.203598	0.816737	Tp53(-/-)/Tet2(-/-)vsTp53(-/-)+Tet2(-/-)	LSK
Wdr19	0.649354	0.232012	Tp53(-/-)/Tet2(-/-)vsTp53(-/-)+Tet2(-/-)	LSK
Wdr19	-0.0121747	0.999856	Tp53(-/-)/Tet2(-/-)vsTp53(-/-)+Tet2(-/-)	LK
Wdr18	0.806942	0.0303958	Tp53(-/-)/Tet2(-/-)vsTp53(-/-)+Tet2(-/-)	LSK
Wdr18	0.296215	0.470358	Tp53(-/-)/Tet2(-/-)vsTp53(-/-)+Tet2(-/-)	LK
Wdr13	1.08836	0.109951	Tp53(-/-)/Tet2(-/-)vsTp53(-/-)+Tet2(-/-)	LK
Wdr13	0.228912	0.799946	Tp53(-/-)/Tet2(-/-)vsTp53(-/-)+Tet2(-/-)	LSK
Wdr12	1.04127	0.0153501	Tp53(-/-)/Tet2(-/-)vsTp53(-/-)+Tet2(-/-)	LSK
Wdr12	-0.779429	0.0961223	Tp53(-/-)/Tet2(-/-)vsTp53(-/-)+Tet2(-/-)	LK
Wdr11	-1.08855	0.0530653	Tp53(-/-)/Tet2(-/-)vsTp53(-/-)+Tet2(-/-)	LK
Wdr11	-0.344552	0.550217	Tp53(-/-)/Tet2(-/-)vsTp53(-/-)+Tet2(-/-)	LSK
Wdr1	-0.529246	0.522234	Tp53(-/-)/Tet2(-/-)vsTp53(-/-)+Tet2(-/-)	LSK
Wdr1	-0.132602	0.897526	Tp53(-/-)/Tet2(-/-)vsTp53(-/-)+Tet2(-/-)	LK
Wdpcp	1.09928	0.0689077	Tp53(-/-)/Tet2(-/-)vsTp53(-/-)+Tet2(-/-)	LSK
Wdpcp	0.349198	0.610968	Tp53(-/-)/Tet2(-/-)vsTp53(-/-)+Tet2(-/-)	LK
Wdhd1	-0.457265	0.419198	Tp53(-/-)/Tet2(-/-)vsTp53(-/-)+Tet2(-/-)	LSK
Wdhd1	0.395005	0.48232	Tp53(-/-)/Tet2(-/-)vsTp53(-/-)+Tet2(-/-)	LK
Wdfy4	-1.57338	0.177732	Tp53(-/-)/Tet2(-/-)vsTp53(-/-)+Tet2(-/-)	LK
Wdfy4	-0.724116	0.540561	Tp53(-/-)/Tet2(-/-)vsTp53(-/-)+Tet2(-/-)	LSK
Wdfy3	1.03179	0.350148	Tp53(-/-)/Tet2(-/-)vsTp53(-/-)+Tet2(-/-)	LSK
Wdfy3	-0.281047	0.837822	Tp53(-/-)/Tet2(-/-)vsTp53(-/-)+Tet2(-/-)	LK
Wdfy2	1.59755	0.000168451	Tp53(-/-)/Tet2(-/-)vsTp53(-/-)+Tet2(-/-)	LK
Wdfy2	0.744648	0.0272088	Tp53(-/-)/Tet2(-/-)vsTp53(-/-)+Tet2(-/-)	LSK
Wdfy1	2.72488	2.74822e-05	Tp53(-/-)/Tet2(-/-)vsTp53(-/-)+Tet2(-/-)	LK
Wdfy1	1.16758	0.0175174	Tp53(-/-)/Tet2(-/-)vsTp53(-/-)+Tet2(-/-)	LSK
Wdcp	0.291479	0.777418	Tp53(-/-)/Tet2(-/-)vsTp53(-/-)+Tet2(-/-)	LSK
Wdcp	0.0200507	0.999856	Tp53(-/-)/Tet2(-/-)vsTp53(-/-)+Tet2(-/-)	LK
Wbp4	-0.570349	0.170394	Tp53(-/-)/Tet2(-/-)vsTp53(-/-)+Tet2(-/-)	LK
Wbp4	0.39408	0.32799	Tp53(-/-)/Tet2(-/-)vsTp53(-/-)+Tet2(-/-)	LSK
Wbp2	-0.544191	0.227502	Tp53(-/-)/Tet2(-/-)vsTp53(-/-)+Tet2(-/-)	LSK
Wbp2	-0.259038	0.60828	Tp53(-/-)/Tet2(-/-)vsTp53(-/-)+Tet2(-/-)	LK
Wbp1l	-1.11341	0.00220747	Tp53(-/-)/Tet2(-/-)vsTp53(-/-)+Tet2(-/-)	LSK
Wbp1l	-0.460422	0.191429	Tp53(-/-)/Tet2(-/-)vsTp53(-/-)+Tet2(-/-)	LK
Wbp11	1.24058	0.0238043	Tp53(-/-)/Tet2(-/-)vsTp53(-/-)+Tet2(-/-)	LSK
Wbp11	-0.201165	0.769432	Tp53(-/-)/Tet2(-/-)vsTp53(-/-)+Tet2(-/-)	LK
Wbp1	1.13917	0.14195	Tp53(-/-)/Tet2(-/-)vsTp53(-/-)+Tet2(-/-)	LSK
Wbp1	0.551041	0.517614	Tp53(-/-)/Tet2(-/-)vsTp53(-/-)+Tet2(-/-)	LK
Wasl	0.257093	0.611492	Tp53(-/-)/Tet2(-/-)vsTp53(-/-)+Tet2(-/-)	LK
Wasl	0.217444	0.690552	Tp53(-/-)/Tet2(-/-)vsTp53(-/-)+Tet2(-/-)	LSK
Washc5	-0.00867156	0.9997	Tp53(-/-)/Tet2(-/-)vsTp53(-/-)+Tet2(-/-)	LK
Washc5	-0.0121401	0.999864	Tp53(-/-)/Tet2(-/-)vsTp53(-/-)+Tet2(-/-)	LSK
Washc4	-0.649176	0.260341	Tp53(-/-)/Tet2(-/-)vsTp53(-/-)+Tet2(-/-)	LK
Washc4	0.316008	0.608153	Tp53(-/-)/Tet2(-/-)vsTp53(-/-)+Tet2(-/-)	LSK
Washc3	-1.04888	0.0105997	Tp53(-/-)/Tet2(-/-)vsTp53(-/-)+Tet2(-/-)	LK
Washc3	-0.494524	0.158313	Tp53(-/-)/Tet2(-/-)vsTp53(-/-)+Tet2(-/-)	LSK
Washc2	2.28061	0.00453547	Tp53(-/-)/Tet2(-/-)vsTp53(-/-)+Tet2(-/-)	LSK
Washc2	-0.376096	0.675252	Tp53(-/-)/Tet2(-/-)vsTp53(-/-)+Tet2(-/-)	LK
Washc1	0.659368	0.12085	Tp53(-/-)/Tet2(-/-)vsTp53(-/-)+Tet2(-/-)	LK
Washc1	-0.111202	0.853241	Tp53(-/-)/Tet2(-/-)vsTp53(-/-)+Tet2(-/-)	LSK
Wasf2	1.39408	0.0180418	Tp53(-/-)/Tet2(-/-)vsTp53(-/-)+Tet2(-/-)	LK
Wasf2	0.837683	0.132872	Tp53(-/-)/Tet2(-/-)vsTp53(-/-)+Tet2(-/-)	LSK
Wasf1	4.41437	0.0443053	Tp53(-/-)/Tet2(-/-)vsTp53(-/-)+Tet2(-/-)	LK
Wasf1	-0.585968	0.891962	Tp53(-/-)/Tet2(-/-)vsTp53(-/-)+Tet2(-/-)	LSK
Was	-1.30237	0.000480286	Tp53(-/-)/Tet2(-/-)vsTp53(-/-)+Tet2(-/-)	LSK
Was	-0.968013	0.0102445	Tp53(-/-)/Tet2(-/-)vsTp53(-/-)+Tet2(-/-)	LK
Wars2	0.25594	0.764786	Tp53(-/-)/Tet2(-/-)vsTp53(-/-)+Tet2(-/-)	LK
Wars2	-0.217589	0.821754	Tp53(-/-)/Tet2(-/-)vsTp53(-/-)+Tet2(-/-)	LSK
Wars	0.991584	0.0575955	Tp53(-/-)/Tet2(-/-)vsTp53(-/-)+Tet2(-/-)	LSK
Wars	0.236726	0.705554	Tp53(-/-)/Tet2(-/-)vsTp53(-/-)+Tet2(-/-)	LK
Wapl	-0.313894	0.306694	Tp53(-/-)/Tet2(-/-)vsTp53(-/-)+Tet2(-/-)	LK
Wapl	-0.00548197	0.999864	Tp53(-/-)/Tet2(-/-)vsTp53(-/-)+Tet2(-/-)	LSK
Wap	-2.9538	0.252111	Tp53(-/-)/Tet2(-/-)vsTp53(-/-)+Tet2(-/-)	LK
Wap	-2.02822	0.999864	Tp53(-/-)/Tet2(-/-)vsTp53(-/-)+Tet2(-/-)	LSK
Wac	1.61035	0.00383069	Tp53(-/-)/Tet2(-/-)vsTp53(-/-)+Tet2(-/-)	LSK
Wac	0.154086	0.82077	Tp53(-/-)/Tet2(-/-)vsTp53(-/-)+Tet2(-/-)	LK
Vwf	2.92885	0.0525598	Tp53(-/-)/Tet2(-/-)vsTp53(-/-)+Tet2(-/-)	LK
Vwf	-1.20626	0.480921	Tp53(-/-)/Tet2(-/-)vsTp53(-/-)+Tet2(-/-)	LSK
Vwa8	1.05431	0.00223911	Tp53(-/-)/Tet2(-/-)vsTp53(-/-)+Tet2(-/-)	LSK
Vwa8	1.12239	0.00272688	Tp53(-/-)/Tet2(-/-)vsTp53(-/-)+Tet2(-/-)	LK
Vwa7	-5.55389	0.0254159	Tp53(-/-)/Tet2(-/-)vsTp53(-/-)+Tet2(-/-)	LSK
Vwa7	1.55045	0.366706	Tp53(-/-)/Tet2(-/-)vsTp53(-/-)+Tet2(-/-)	LK
Vwa5b2	6.74269	0.00308877	Tp53(-/-)/Tet2(-/-)vsTp53(-/-)+Tet2(-/-)	LK
Vwa5b2	3.31623	0.0855783	Tp53(-/-)/Tet2(-/-)vsTp53(-/-)+Tet2(-/-)	LSK
Vwa5a	2.64195	1.93688e-05	Tp53(-/-)/Tet2(-/-)vsTp53(-/-)+Tet2(-/-)	LSK
Vwa5a	0.379726	0.440118	Tp53(-/-)/Tet2(-/-)vsTp53(-/-)+Tet2(-/-)	LK
Vwa3b	-4.6624	0.166961	Tp53(-/-)/Tet2(-/-)vsTp53(-/-)+Tet2(-/-)	LK
Vwa3b	-2.01487	0.435121	Tp53(-/-)/Tet2(-/-)vsTp53(-/-)+Tet2(-/-)	LSK
Vtn	1.90443	0.295844	Tp53(-/-)/Tet2(-/-)vsTp53(-/-)+Tet2(-/-)	LK
Vtn	0.92735	0.627476	Tp53(-/-)/Tet2(-/-)vsTp53(-/-)+Tet2(-/-)	LSK
Vti1b	0.454489	0.0771964	Tp53(-/-)/Tet2(-/-)vsTp53(-/-)+Tet2(-/-)	LSK
Vti1b	-0.490985	0.0812261	Tp53(-/-)/Tet2(-/-)vsTp53(-/-)+Tet2(-/-)	LK
Vti1a	-0.941287	0.0337702	Tp53(-/-)/Tet2(-/-)vsTp53(-/-)+Tet2(-/-)	LSK
Vti1a	-0.610808	0.191004	Tp53(-/-)/Tet2(-/-)vsTp53(-/-)+Tet2(-/-)	LK
Vta1	-0.518834	0.267685	Tp53(-/-)/Tet2(-/-)vsTp53(-/-)+Tet2(-/-)	LK
Vta1	-0.247824	0.630256	Tp53(-/-)/Tet2(-/-)vsTp53(-/-)+Tet2(-/-)	LSK
Vstm5	-5.22833	0.0694236	Tp53(-/-)/Tet2(-/-)vsTp53(-/-)+Tet2(-/-)	LSK
Vstm5	-3.12438	0.219442	Tp53(-/-)/Tet2(-/-)vsTp53(-/-)+Tet2(-/-)	LK
Vsig8	-4.78728	0.0502282	Tp53(-/-)/Tet2(-/-)vsTp53(-/-)+Tet2(-/-)	LK
Vsig8	-3.26302	0.35969	Tp53(-/-)/Tet2(-/-)vsTp53(-/-)+Tet2(-/-)	LSK
Vsig2	-4.53529	0.129792	Tp53(-/-)/Tet2(-/-)vsTp53(-/-)+Tet2(-/-)	LSK
Vsig2	1.68905	0.233279	Tp53(-/-)/Tet2(-/-)vsTp53(-/-)+Tet2(-/-)	LK
Vsig10	-4.0559	5.7079e-05	Tp53(-/-)/Tet2(-/-)vsTp53(-/-)+Tet2(-/-)	LSK
Vsig10	-2.77216	0.00353864	Tp53(-/-)/Tet2(-/-)vsTp53(-/-)+Tet2(-/-)	LK
Vrtn	-4.50845	0.999856	Tp53(-/-)/Tet2(-/-)vsTp53(-/-)+Tet2(-/-)	LK
Vrtn	-1.28744	0.999864	Tp53(-/-)/Tet2(-/-)vsTp53(-/-)+Tet2(-/-)	LSK
Vrk3	-0.707216	0.279693	Tp53(-/-)/Tet2(-/-)vsTp53(-/-)+Tet2(-/-)	LK
Vrk3	-0.316765	0.662847	Tp53(-/-)/Tet2(-/-)vsTp53(-/-)+Tet2(-/-)	LSK
Vrk2	-1.4476	0.0158235	Tp53(-/-)/Tet2(-/-)vsTp53(-/-)+Tet2(-/-)	LK
Vrk2	0.905848	0.0672554	Tp53(-/-)/Tet2(-/-)vsTp53(-/-)+Tet2(-/-)	LSK
Vrk1	0.634794	0.0172367	Tp53(-/-)/Tet2(-/-)vsTp53(-/-)+Tet2(-/-)	LSK
Vrk1	0.380602	0.164807	Tp53(-/-)/Tet2(-/-)vsTp53(-/-)+Tet2(-/-)	LK
Vps9d1	0.305677	0.798719	Tp53(-/-)/Tet2(-/-)vsTp53(-/-)+Tet2(-/-)	LK
Vps9d1	0.0662384	0.989344	Tp53(-/-)/Tet2(-/-)vsTp53(-/-)+Tet2(-/-)	LSK
Vps8	1.12285	0.00322612	Tp53(-/-)/Tet2(-/-)vsTp53(-/-)+Tet2(-/-)	LSK
Vps8	1.05124	0.00825896	Tp53(-/-)/Tet2(-/-)vsTp53(-/-)+Tet2(-/-)	LK
Vps72	0.181569	0.692289	Tp53(-/-)/Tet2(-/-)vsTp53(-/-)+Tet2(-/-)	LK
Vps72	0.176288	0.7164	Tp53(-/-)/Tet2(-/-)vsTp53(-/-)+Tet2(-/-)	LSK
Vps54	-0.0447298	0.957548	Tp53(-/-)/Tet2(-/-)vsTp53(-/-)+Tet2(-/-)	LSK
Vps54	-0.0281644	0.970824	Tp53(-/-)/Tet2(-/-)vsTp53(-/-)+Tet2(-/-)	LK
Vps53	-0.136646	0.781953	Tp53(-/-)/Tet2(-/-)vsTp53(-/-)+Tet2(-/-)	LSK
Vps53	-0.0114112	0.997173	Tp53(-/-)/Tet2(-/-)vsTp53(-/-)+Tet2(-/-)	LK
Vps52	-0.687878	0.141101	Tp53(-/-)/Tet2(-/-)vsTp53(-/-)+Tet2(-/-)	LSK
Vps52	-0.290829	0.58334	Tp53(-/-)/Tet2(-/-)vsTp53(-/-)+Tet2(-/-)	LK
Vps51	0.559695	0.419431	Tp53(-/-)/Tet2(-/-)vsTp53(-/-)+Tet2(-/-)	LK
Vps51	-0.56971	0.427617	Tp53(-/-)/Tet2(-/-)vsTp53(-/-)+Tet2(-/-)	LSK
Vps50	1.49636	0.000199039	Tp53(-/-)/Tet2(-/-)vsTp53(-/-)+Tet2(-/-)	LSK
Vps50	0.327206	0.375256	Tp53(-/-)/Tet2(-/-)vsTp53(-/-)+Tet2(-/-)	LK
Vps4b	0.140945	0.635306	Tp53(-/-)/Tet2(-/-)vsTp53(-/-)+Tet2(-/-)	LK
Vps4b	-0.0331489	0.947735	Tp53(-/-)/Tet2(-/-)vsTp53(-/-)+Tet2(-/-)	LSK
Vps4a	-1.07877	0.0314487	Tp53(-/-)/Tet2(-/-)vsTp53(-/-)+Tet2(-/-)	LSK
Vps4a	-0.0967468	0.886593	Tp53(-/-)/Tet2(-/-)vsTp53(-/-)+Tet2(-/-)	LK
Vps45	1.47749	0.00683153	Tp53(-/-)/Tet2(-/-)vsTp53(-/-)+Tet2(-/-)	LSK
Vps45	-0.116851	0.87193	Tp53(-/-)/Tet2(-/-)vsTp53(-/-)+Tet2(-/-)	LK
Vps41	1.99086	0.0178992	Tp53(-/-)/Tet2(-/-)vsTp53(-/-)+Tet2(-/-)	LSK
Vps41	-0.613851	0.522152	Tp53(-/-)/Tet2(-/-)vsTp53(-/-)+Tet2(-/-)	LK
Vps39	-1.01079	0.00778755	Tp53(-/-)/Tet2(-/-)vsTp53(-/-)+Tet2(-/-)	LSK
Vps39	0.344532	0.36448	Tp53(-/-)/Tet2(-/-)vsTp53(-/-)+Tet2(-/-)	LK
Vps37c	0.6216	0.0941657	Tp53(-/-)/Tet2(-/-)vsTp53(-/-)+Tet2(-/-)	LK
Vps37c	-0.479015	0.197371	Tp53(-/-)/Tet2(-/-)vsTp53(-/-)+Tet2(-/-)	LSK
Vps37b	0.549259	0.319155	Tp53(-/-)/Tet2(-/-)vsTp53(-/-)+Tet2(-/-)	LK
Vps37b	0.184749	0.792114	Tp53(-/-)/Tet2(-/-)vsTp53(-/-)+Tet2(-/-)	LSK
Vps37a	-1.55646	0.014028	Tp53(-/-)/Tet2(-/-)vsTp53(-/-)+Tet2(-/-)	LK
Vps37a	-0.843615	0.113103	Tp53(-/-)/Tet2(-/-)vsTp53(-/-)+Tet2(-/-)	LSK
Vps36	-0.39022	0.140567	Tp53(-/-)/Tet2(-/-)vsTp53(-/-)+Tet2(-/-)	LSK
Vps36	-0.197737	0.501597	Tp53(-/-)/Tet2(-/-)vsTp53(-/-)+Tet2(-/-)	LK
Vps35l	0.543764	0.170982	Tp53(-/-)/Tet2(-/-)vsTp53(-/-)+Tet2(-/-)	LSK
Vps35l	0.384089	0.361096	Tp53(-/-)/Tet2(-/-)vsTp53(-/-)+Tet2(-/-)	LK
Vps35	-0.395669	0.22128	Tp53(-/-)/Tet2(-/-)vsTp53(-/-)+Tet2(-/-)	LSK
Vps35	-0.184686	0.613119	Tp53(-/-)/Tet2(-/-)vsTp53(-/-)+Tet2(-/-)	LK
Vps33b	-1.53233	0.00174035	Tp53(-/-)/Tet2(-/-)vsTp53(-/-)+Tet2(-/-)	LSK
Vps33b	-0.550966	0.237385	Tp53(-/-)/Tet2(-/-)vsTp53(-/-)+Tet2(-/-)	LK
Vps33a	0.948091	0.105213	Tp53(-/-)/Tet2(-/-)vsTp53(-/-)+Tet2(-/-)	LSK
Vps33a	0.861113	0.150638	Tp53(-/-)/Tet2(-/-)vsTp53(-/-)+Tet2(-/-)	LK
Vps29	0.639018	0.105534	Tp53(-/-)/Tet2(-/-)vsTp53(-/-)+Tet2(-/-)	LSK
Vps29	0.517046	0.20836	Tp53(-/-)/Tet2(-/-)vsTp53(-/-)+Tet2(-/-)	LK
Vps28	0.648738	0.352158	Tp53(-/-)/Tet2(-/-)vsTp53(-/-)+Tet2(-/-)	LK
Vps28	-0.509071	0.497862	Tp53(-/-)/Tet2(-/-)vsTp53(-/-)+Tet2(-/-)	LSK
Vps26c	2.03205	0.0180534	Tp53(-/-)/Tet2(-/-)vsTp53(-/-)+Tet2(-/-)	LSK
Vps26c	0.373774	0.706836	Tp53(-/-)/Tet2(-/-)vsTp53(-/-)+Tet2(-/-)	LK
Vps26b	0.959166	0.152231	Tp53(-/-)/Tet2(-/-)vsTp53(-/-)+Tet2(-/-)	LSK
Vps26b	0.87348	0.201755	Tp53(-/-)/Tet2(-/-)vsTp53(-/-)+Tet2(-/-)	LK
Vps26a	1.18126	0.00818535	Tp53(-/-)/Tet2(-/-)vsTp53(-/-)+Tet2(-/-)	LSK
Vps26a	-0.694035	0.141949	Tp53(-/-)/Tet2(-/-)vsTp53(-/-)+Tet2(-/-)	LK
Vps16	-0.250936	0.694822	Tp53(-/-)/Tet2(-/-)vsTp53(-/-)+Tet2(-/-)	LSK
Vps16	-0.240852	0.697682	Tp53(-/-)/Tet2(-/-)vsTp53(-/-)+Tet2(-/-)	LK
Vps13d	1.10949	0.0133853	Tp53(-/-)/Tet2(-/-)vsTp53(-/-)+Tet2(-/-)	LK
Vps13d	0.500532	0.240186	Tp53(-/-)/Tet2(-/-)vsTp53(-/-)+Tet2(-/-)	LSK
Vps13c	2.28034	5.95116e-06	Tp53(-/-)/Tet2(-/-)vsTp53(-/-)+Tet2(-/-)	LSK
Vps13c	1.84099	6.01614e-05	Tp53(-/-)/Tet2(-/-)vsTp53(-/-)+Tet2(-/-)	LK
Vps13b	-0.694399	0.461066	Tp53(-/-)/Tet2(-/-)vsTp53(-/-)+Tet2(-/-)	LK
Vps13b	0.185131	0.881645	Tp53(-/-)/Tet2(-/-)vsTp53(-/-)+Tet2(-/-)	LSK
Vps13a	-0.438162	0.295426	Tp53(-/-)/Tet2(-/-)vsTp53(-/-)+Tet2(-/-)	LSK
Vps13a	-0.244794	0.596415	Tp53(-/-)/Tet2(-/-)vsTp53(-/-)+Tet2(-/-)	LK
Vps11	1.43359	0.0196345	Tp53(-/-)/Tet2(-/-)vsTp53(-/-)+Tet2(-/-)	LK
Vps11	0.968015	0.0951509	Tp53(-/-)/Tet2(-/-)vsTp53(-/-)+Tet2(-/-)	LSK
Vpreb3	-5.97467	0.999856	Tp53(-/-)/Tet2(-/-)vsTp53(-/-)+Tet2(-/-)	LK
Vpreb3	-2.36771	0.999864	Tp53(-/-)/Tet2(-/-)vsTp53(-/-)+Tet2(-/-)	LSK
Vopp1	-1.65238	0.00177105	Tp53(-/-)/Tet2(-/-)vsTp53(-/-)+Tet2(-/-)	LSK
Vopp1	-0.0808707	0.902708	Tp53(-/-)/Tet2(-/-)vsTp53(-/-)+Tet2(-/-)	LK
Vnn3	3.00929	0.0727854	Tp53(-/-)/Tet2(-/-)vsTp53(-/-)+Tet2(-/-)	LSK
Vnn3	2.44182	0.152318	Tp53(-/-)/Tet2(-/-)vsTp53(-/-)+Tet2(-/-)	LK
Vnn1	5.83725	0.0183015	Tp53(-/-)/Tet2(-/-)vsTp53(-/-)+Tet2(-/-)	LK
Vnn1	-4.44739	0.999864	Tp53(-/-)/Tet2(-/-)vsTp53(-/-)+Tet2(-/-)	LSK
Vmp1	1.44058	0.00329438	Tp53(-/-)/Tet2(-/-)vsTp53(-/-)+Tet2(-/-)	LSK
Vmp1	0.590543	0.217185	Tp53(-/-)/Tet2(-/-)vsTp53(-/-)+Tet2(-/-)	LK
Vmo1	-5.88606	0.0784874	Tp53(-/-)/Tet2(-/-)vsTp53(-/-)+Tet2(-/-)	LK
Vmo1	-1.12419	0.718266	Tp53(-/-)/Tet2(-/-)vsTp53(-/-)+Tet2(-/-)	LSK
Vmn2r99	-1.58494	0.976958	Tp53(-/-)/Tet2(-/-)vsTp53(-/-)+Tet2(-/-)	LSK
Vmn2r99	-5.70476	0.999856	Tp53(-/-)/Tet2(-/-)vsTp53(-/-)+Tet2(-/-)	LK
Vmn2r96	2.81557	0.0954883	Tp53(-/-)/Tet2(-/-)vsTp53(-/-)+Tet2(-/-)	LK
Vmn2r96	-0.0794804	0.999864	Tp53(-/-)/Tet2(-/-)vsTp53(-/-)+Tet2(-/-)	LSK
Vmn2r90	-3.45122	0.264309	Tp53(-/-)/Tet2(-/-)vsTp53(-/-)+Tet2(-/-)	LSK
Vmn2r90	-5.05722	0.999856	Tp53(-/-)/Tet2(-/-)vsTp53(-/-)+Tet2(-/-)	LK
Vmn2r18	-0.932429	0.896832	Tp53(-/-)/Tet2(-/-)vsTp53(-/-)+Tet2(-/-)	LK
Vmn2r18	0.0488922	0.999864	Tp53(-/-)/Tet2(-/-)vsTp53(-/-)+Tet2(-/-)	LSK
Vmn2r1	1.57356	0.252361	Tp53(-/-)/Tet2(-/-)vsTp53(-/-)+Tet2(-/-)	LK
Vmn2r1	-1.67867	0.323648	Tp53(-/-)/Tet2(-/-)vsTp53(-/-)+Tet2(-/-)	LSK
Vmn2r-ps129	2.72572	0.0449192	Tp53(-/-)/Tet2(-/-)vsTp53(-/-)+Tet2(-/-)	LK
Vmn2r-ps129	-2.42004	0.999864	Tp53(-/-)/Tet2(-/-)vsTp53(-/-)+Tet2(-/-)	LSK
Vmn1r94	0	0.999856	Tp53(-/-)/Tet2(-/-)vsTp53(-/-)+Tet2(-/-)	LK
Vmn1r94	-0.739645	0.999864	Tp53(-/-)/Tet2(-/-)vsTp53(-/-)+Tet2(-/-)	LSK
Vmn1r9	3.97571	0.0218937	Tp53(-/-)/Tet2(-/-)vsTp53(-/-)+Tet2(-/-)	LK
Vmn1r9	0.733956	0.604451	Tp53(-/-)/Tet2(-/-)vsTp53(-/-)+Tet2(-/-)	LSK
Vmn1r89	2.86487	0.0619412	Tp53(-/-)/Tet2(-/-)vsTp53(-/-)+Tet2(-/-)	LK
Vmn1r89	1.11249	0.520981	Tp53(-/-)/Tet2(-/-)vsTp53(-/-)+Tet2(-/-)	LSK
Vmn1r88	4.51786	0.0147726	Tp53(-/-)/Tet2(-/-)vsTp53(-/-)+Tet2(-/-)	LK
Vmn1r88	0.519553	0.673836	Tp53(-/-)/Tet2(-/-)vsTp53(-/-)+Tet2(-/-)	LSK
Vmn1r87	4.38392	0.0114656	Tp53(-/-)/Tet2(-/-)vsTp53(-/-)+Tet2(-/-)	LK
Vmn1r87	-3.06907	0.999864	Tp53(-/-)/Tet2(-/-)vsTp53(-/-)+Tet2(-/-)	LSK
Vmn1r86	5.37583	0.00401226	Tp53(-/-)/Tet2(-/-)vsTp53(-/-)+Tet2(-/-)	LK
Vmn1r86	0.728432	0.651221	Tp53(-/-)/Tet2(-/-)vsTp53(-/-)+Tet2(-/-)	LSK
Vmn1r85	3.24188	0.0449855	Tp53(-/-)/Tet2(-/-)vsTp53(-/-)+Tet2(-/-)	LK
Vmn1r85	0.394055	0.741893	Tp53(-/-)/Tet2(-/-)vsTp53(-/-)+Tet2(-/-)	LSK
Vmn1r84	2.99765	0.0155325	Tp53(-/-)/Tet2(-/-)vsTp53(-/-)+Tet2(-/-)	LK
Vmn1r84	-1.07733	0.674214	Tp53(-/-)/Tet2(-/-)vsTp53(-/-)+Tet2(-/-)	LSK
Vmn1r83	3.24235	0.0130001	Tp53(-/-)/Tet2(-/-)vsTp53(-/-)+Tet2(-/-)	LK
Vmn1r83	0.676942	0.561572	Tp53(-/-)/Tet2(-/-)vsTp53(-/-)+Tet2(-/-)	LSK
Vmn1r82	4.36597	0.0049434	Tp53(-/-)/Tet2(-/-)vsTp53(-/-)+Tet2(-/-)	LK
Vmn1r82	1.02019	0.647991	Tp53(-/-)/Tet2(-/-)vsTp53(-/-)+Tet2(-/-)	LSK
Vmn1r81	3.59506	0.0243149	Tp53(-/-)/Tet2(-/-)vsTp53(-/-)+Tet2(-/-)	LK
Vmn1r81	-2.68232	0.999864	Tp53(-/-)/Tet2(-/-)vsTp53(-/-)+Tet2(-/-)	LSK
Vmn1r80	3.04215	0.0369853	Tp53(-/-)/Tet2(-/-)vsTp53(-/-)+Tet2(-/-)	LK
Vmn1r80	-0.743905	0.878581	Tp53(-/-)/Tet2(-/-)vsTp53(-/-)+Tet2(-/-)	LSK
Vmn1r8	4.57644	0.0199439	Tp53(-/-)/Tet2(-/-)vsTp53(-/-)+Tet2(-/-)	LK
Vmn1r8	-0.00107175	0.802877	Tp53(-/-)/Tet2(-/-)vsTp53(-/-)+Tet2(-/-)	LSK
Vmn1r79	4.43696	0.0201129	Tp53(-/-)/Tet2(-/-)vsTp53(-/-)+Tet2(-/-)	LK
Vmn1r79	-0.513953	0.867141	Tp53(-/-)/Tet2(-/-)vsTp53(-/-)+Tet2(-/-)	LSK
Vmn1r78	3.90427	0.0133511	Tp53(-/-)/Tet2(-/-)vsTp53(-/-)+Tet2(-/-)	LK
Vmn1r78	0.00633067	0.767718	Tp53(-/-)/Tet2(-/-)vsTp53(-/-)+Tet2(-/-)	LSK
Vmn1r77	4.13422	0.00945668	Tp53(-/-)/Tet2(-/-)vsTp53(-/-)+Tet2(-/-)	LK
Vmn1r77	-4.17096	0.999864	Tp53(-/-)/Tet2(-/-)vsTp53(-/-)+Tet2(-/-)	LSK
Vmn1r76	3.99006	0.0175517	Tp53(-/-)/Tet2(-/-)vsTp53(-/-)+Tet2(-/-)	LK
Vmn1r76	-0.761982	0.883708	Tp53(-/-)/Tet2(-/-)vsTp53(-/-)+Tet2(-/-)	LSK
Vmn1r75	3.91168	0.0243308	Tp53(-/-)/Tet2(-/-)vsTp53(-/-)+Tet2(-/-)	LK
Vmn1r75	-1.82032	0.968588	Tp53(-/-)/Tet2(-/-)vsTp53(-/-)+Tet2(-/-)	LSK
Vmn1r74	3.64738	0.0282959	Tp53(-/-)/Tet2(-/-)vsTp53(-/-)+Tet2(-/-)	LK
Vmn1r74	-3.88482	0.999864	Tp53(-/-)/Tet2(-/-)vsTp53(-/-)+Tet2(-/-)	LSK
Vmn1r73	4.9339	0.00592403	Tp53(-/-)/Tet2(-/-)vsTp53(-/-)+Tet2(-/-)	LK
Vmn1r73	0.315654	0.718105	Tp53(-/-)/Tet2(-/-)vsTp53(-/-)+Tet2(-/-)	LSK
Vmn1r72	3.73573	0.0308651	Tp53(-/-)/Tet2(-/-)vsTp53(-/-)+Tet2(-/-)	LK
Vmn1r72	0.554594	0.672189	Tp53(-/-)/Tet2(-/-)vsTp53(-/-)+Tet2(-/-)	LSK
Vmn1r71	5.27534	0.0103221	Tp53(-/-)/Tet2(-/-)vsTp53(-/-)+Tet2(-/-)	LK
Vmn1r71	-0.2527	0.872189	Tp53(-/-)/Tet2(-/-)vsTp53(-/-)+Tet2(-/-)	LSK
Vmn1r70	5.15235	0.00351766	Tp53(-/-)/Tet2(-/-)vsTp53(-/-)+Tet2(-/-)	LK
Vmn1r70	-1.6652	0.956337	Tp53(-/-)/Tet2(-/-)vsTp53(-/-)+Tet2(-/-)	LSK
Vmn1r7	4.76804	0.0142081	Tp53(-/-)/Tet2(-/-)vsTp53(-/-)+Tet2(-/-)	LK
Vmn1r7	-0.715481	0.797271	Tp53(-/-)/Tet2(-/-)vsTp53(-/-)+Tet2(-/-)	LSK
Vmn1r69	1.82393	0.184219	Tp53(-/-)/Tet2(-/-)vsTp53(-/-)+Tet2(-/-)	LK
Vmn1r69	-1.30003	0.639765	Tp53(-/-)/Tet2(-/-)vsTp53(-/-)+Tet2(-/-)	LSK
Vmn1r68	3.3163	0.0341444	Tp53(-/-)/Tet2(-/-)vsTp53(-/-)+Tet2(-/-)	LK
Vmn1r68	1.47038	0.443652	Tp53(-/-)/Tet2(-/-)vsTp53(-/-)+Tet2(-/-)	LSK
Vmn1r67	3.62788	0.0192417	Tp53(-/-)/Tet2(-/-)vsTp53(-/-)+Tet2(-/-)	LK
Vmn1r67	-0.341082	0.799643	Tp53(-/-)/Tet2(-/-)vsTp53(-/-)+Tet2(-/-)	LSK
Vmn1r66	4.40237	0.0154077	Tp53(-/-)/Tet2(-/-)vsTp53(-/-)+Tet2(-/-)	LK
Vmn1r66	0.704169	0.645715	Tp53(-/-)/Tet2(-/-)vsTp53(-/-)+Tet2(-/-)	LSK
Vmn1r64	3.16287	0.0499863	Tp53(-/-)/Tet2(-/-)vsTp53(-/-)+Tet2(-/-)	LK
Vmn1r64	-1.10186	0.934808	Tp53(-/-)/Tet2(-/-)vsTp53(-/-)+Tet2(-/-)	LSK
Vmn1r62	4.23924	0.0112034	Tp53(-/-)/Tet2(-/-)vsTp53(-/-)+Tet2(-/-)	LK
Vmn1r62	-2.17525	0.986739	Tp53(-/-)/Tet2(-/-)vsTp53(-/-)+Tet2(-/-)	LSK
Vmn1r61	3.41284	0.0344535	Tp53(-/-)/Tet2(-/-)vsTp53(-/-)+Tet2(-/-)	LK
Vmn1r61	-0.483819	0.848501	Tp53(-/-)/Tet2(-/-)vsTp53(-/-)+Tet2(-/-)	LSK
Vmn1r60	1.60097	0.247385	Tp53(-/-)/Tet2(-/-)vsTp53(-/-)+Tet2(-/-)	LK
Vmn1r60	-0.997097	0.999864	Tp53(-/-)/Tet2(-/-)vsTp53(-/-)+Tet2(-/-)	LSK
Vmn1r6	2.74229	0.082845	Tp53(-/-)/Tet2(-/-)vsTp53(-/-)+Tet2(-/-)	LK
Vmn1r6	-2.10433	0.999864	Tp53(-/-)/Tet2(-/-)vsTp53(-/-)+Tet2(-/-)	LSK
Vmn1r59	3.55109	0.0137795	Tp53(-/-)/Tet2(-/-)vsTp53(-/-)+Tet2(-/-)	LK
Vmn1r59	-1.84291	0.962442	Tp53(-/-)/Tet2(-/-)vsTp53(-/-)+Tet2(-/-)	LSK
Vmn1r57	3.38176	0.0224652	Tp53(-/-)/Tet2(-/-)vsTp53(-/-)+Tet2(-/-)	LK
Vmn1r57	-1.58611	0.442702	Tp53(-/-)/Tet2(-/-)vsTp53(-/-)+Tet2(-/-)	LSK
Vmn1r56	2.35301	0.102312	Tp53(-/-)/Tet2(-/-)vsTp53(-/-)+Tet2(-/-)	LK
Vmn1r56	-1.5117	0.457929	Tp53(-/-)/Tet2(-/-)vsTp53(-/-)+Tet2(-/-)	LSK
Vmn1r55	3.75485	0.0137078	Tp53(-/-)/Tet2(-/-)vsTp53(-/-)+Tet2(-/-)	LK
Vmn1r55	-2.67847	0.0832388	Tp53(-/-)/Tet2(-/-)vsTp53(-/-)+Tet2(-/-)	LSK
Vmn1r54	4.15204	0.00683229	Tp53(-/-)/Tet2(-/-)vsTp53(-/-)+Tet2(-/-)	LK
Vmn1r54	0.926619	0.523598	Tp53(-/-)/Tet2(-/-)vsTp53(-/-)+Tet2(-/-)	LSK
Vmn1r53	4.79741	0.00817083	Tp53(-/-)/Tet2(-/-)vsTp53(-/-)+Tet2(-/-)	LK
Vmn1r53	3.22529	0.131396	Tp53(-/-)/Tet2(-/-)vsTp53(-/-)+Tet2(-/-)	LSK
Vmn1r52	3.94554	0.0170396	Tp53(-/-)/Tet2(-/-)vsTp53(-/-)+Tet2(-/-)	LK
Vmn1r52	3.55042	0.048966	Tp53(-/-)/Tet2(-/-)vsTp53(-/-)+Tet2(-/-)	LSK
Vmn1r50	3.07415	0.0402287	Tp53(-/-)/Tet2(-/-)vsTp53(-/-)+Tet2(-/-)	LK
Vmn1r50	2.36531	0.208404	Tp53(-/-)/Tet2(-/-)vsTp53(-/-)+Tet2(-/-)	LSK
Vmn1r5	2.69101	0.0459069	Tp53(-/-)/Tet2(-/-)vsTp53(-/-)+Tet2(-/-)	LK
Vmn1r5	-2.53487	0.205941	Tp53(-/-)/Tet2(-/-)vsTp53(-/-)+Tet2(-/-)	LSK
Vmn1r49	4.00512	0.0131511	Tp53(-/-)/Tet2(-/-)vsTp53(-/-)+Tet2(-/-)	LK
Vmn1r49	-0.785035	0.89802	Tp53(-/-)/Tet2(-/-)vsTp53(-/-)+Tet2(-/-)	LSK
Vmn1r48	4.26145	0.00589166	Tp53(-/-)/Tet2(-/-)vsTp53(-/-)+Tet2(-/-)	LK
Vmn1r48	0.818811	0.493761	Tp53(-/-)/Tet2(-/-)vsTp53(-/-)+Tet2(-/-)	LSK
Vmn1r47	3.76756	0.0177946	Tp53(-/-)/Tet2(-/-)vsTp53(-/-)+Tet2(-/-)	LK
Vmn1r47	1.37279	0.380881	Tp53(-/-)/Tet2(-/-)vsTp53(-/-)+Tet2(-/-)	LSK
Vmn1r46	4.71029	0.00880099	Tp53(-/-)/Tet2(-/-)vsTp53(-/-)+Tet2(-/-)	LK
Vmn1r46	0.726322	0.654353	Tp53(-/-)/Tet2(-/-)vsTp53(-/-)+Tet2(-/-)	LSK
Vmn1r44	4.75444	0.0112012	Tp53(-/-)/Tet2(-/-)vsTp53(-/-)+Tet2(-/-)	LK
Vmn1r44	-0.0900389	0.811741	Tp53(-/-)/Tet2(-/-)vsTp53(-/-)+Tet2(-/-)	LSK
Vmn1r43	5.24061	0.0054149	Tp53(-/-)/Tet2(-/-)vsTp53(-/-)+Tet2(-/-)	LK
Vmn1r43	-0.11386	0.988528	Tp53(-/-)/Tet2(-/-)vsTp53(-/-)+Tet2(-/-)	LSK
Vmn1r42	3.30223	0.027116	Tp53(-/-)/Tet2(-/-)vsTp53(-/-)+Tet2(-/-)	LK
Vmn1r42	1.59152	0.474246	Tp53(-/-)/Tet2(-/-)vsTp53(-/-)+Tet2(-/-)	LSK
Vmn1r40	4.75421	0.0105541	Tp53(-/-)/Tet2(-/-)vsTp53(-/-)+Tet2(-/-)	LK
Vmn1r40	1.75334	0.401022	Tp53(-/-)/Tet2(-/-)vsTp53(-/-)+Tet2(-/-)	LSK
Vmn1r4	1.78871	0.166503	Tp53(-/-)/Tet2(-/-)vsTp53(-/-)+Tet2(-/-)	LK
Vmn1r4	1.26858	0.396766	Tp53(-/-)/Tet2(-/-)vsTp53(-/-)+Tet2(-/-)	LSK
Vmn1r39	4.17376	0.0150989	Tp53(-/-)/Tet2(-/-)vsTp53(-/-)+Tet2(-/-)	LK
Vmn1r39	1.86657	0.326312	Tp53(-/-)/Tet2(-/-)vsTp53(-/-)+Tet2(-/-)	LSK
Vmn1r38	4.72502	0.00986361	Tp53(-/-)/Tet2(-/-)vsTp53(-/-)+Tet2(-/-)	LK
Vmn1r38	1.88671	0.31756	Tp53(-/-)/Tet2(-/-)vsTp53(-/-)+Tet2(-/-)	LSK
Vmn1r37	0	0.999856	Tp53(-/-)/Tet2(-/-)vsTp53(-/-)+Tet2(-/-)	LK
Vmn1r37	0	0.999864	Tp53(-/-)/Tet2(-/-)vsTp53(-/-)+Tet2(-/-)	LSK
Vmn1r35	3.80673	0.0144114	Tp53(-/-)/Tet2(-/-)vsTp53(-/-)+Tet2(-/-)	LK
Vmn1r35	1.04675	0.51201	Tp53(-/-)/Tet2(-/-)vsTp53(-/-)+Tet2(-/-)	LSK
Vmn1r34	3.61726	0.00902246	Tp53(-/-)/Tet2(-/-)vsTp53(-/-)+Tet2(-/-)	LK
Vmn1r34	1.30605	0.383702	Tp53(-/-)/Tet2(-/-)vsTp53(-/-)+Tet2(-/-)	LSK
Vmn1r33	5.99972	0.00275942	Tp53(-/-)/Tet2(-/-)vsTp53(-/-)+Tet2(-/-)	LK
Vmn1r33	1.79373	0.396608	Tp53(-/-)/Tet2(-/-)vsTp53(-/-)+Tet2(-/-)	LSK
Vmn1r32	2.69238	0.0449192	Tp53(-/-)/Tet2(-/-)vsTp53(-/-)+Tet2(-/-)	LK
Vmn1r32	-0.655797	0.999864	Tp53(-/-)/Tet2(-/-)vsTp53(-/-)+Tet2(-/-)	LSK
Vmn1r31	3.93452	0.00246093	Tp53(-/-)/Tet2(-/-)vsTp53(-/-)+Tet2(-/-)	LK
Vmn1r31	0.497803	0.564779	Tp53(-/-)/Tet2(-/-)vsTp53(-/-)+Tet2(-/-)	LSK
Vmn1r30	5.1278	0.0057226	Tp53(-/-)/Tet2(-/-)vsTp53(-/-)+Tet2(-/-)	LK
Vmn1r30	1.35616	0.483223	Tp53(-/-)/Tet2(-/-)vsTp53(-/-)+Tet2(-/-)	LSK
Vmn1r29	1.89217	0.189159	Tp53(-/-)/Tet2(-/-)vsTp53(-/-)+Tet2(-/-)	LK
Vmn1r29	-0.67959	0.849135	Tp53(-/-)/Tet2(-/-)vsTp53(-/-)+Tet2(-/-)	LSK
Vmn1r28	0.379002	0.873835	Tp53(-/-)/Tet2(-/-)vsTp53(-/-)+Tet2(-/-)	LK
Vmn1r28	-1.02648	0.946813	Tp53(-/-)/Tet2(-/-)vsTp53(-/-)+Tet2(-/-)	LSK
Vmn1r27	2.63883	0.0628013	Tp53(-/-)/Tet2(-/-)vsTp53(-/-)+Tet2(-/-)	LK
Vmn1r27	-0.244032	0.989344	Tp53(-/-)/Tet2(-/-)vsTp53(-/-)+Tet2(-/-)	LSK
Vmn1r26	4.32435	0.00499226	Tp53(-/-)/Tet2(-/-)vsTp53(-/-)+Tet2(-/-)	LK
Vmn1r26	0.704332	0.567671	Tp53(-/-)/Tet2(-/-)vsTp53(-/-)+Tet2(-/-)	LSK
Vmn1r25	3.429	0.0274783	Tp53(-/-)/Tet2(-/-)vsTp53(-/-)+Tet2(-/-)	LK
Vmn1r25	-0.882902	0.654931	Tp53(-/-)/Tet2(-/-)vsTp53(-/-)+Tet2(-/-)	LSK
Vmn1r246	0	0.999856	Tp53(-/-)/Tet2(-/-)vsTp53(-/-)+Tet2(-/-)	LK
Vmn1r246	0	0.999864	Tp53(-/-)/Tet2(-/-)vsTp53(-/-)+Tet2(-/-)	LSK
Vmn1r240	0.844163	0.498559	Tp53(-/-)/Tet2(-/-)vsTp53(-/-)+Tet2(-/-)	LK
Vmn1r240	-0.674796	0.999864	Tp53(-/-)/Tet2(-/-)vsTp53(-/-)+Tet2(-/-)	LSK
Vmn1r24	4.37347	0.0093446	Tp53(-/-)/Tet2(-/-)vsTp53(-/-)+Tet2(-/-)	LK
Vmn1r24	-0.439703	0.890952	Tp53(-/-)/Tet2(-/-)vsTp53(-/-)+Tet2(-/-)	LSK
Vmn1r238	1.45765	0.238664	Tp53(-/-)/Tet2(-/-)vsTp53(-/-)+Tet2(-/-)	LK
Vmn1r238	-1.58519	0.999864	Tp53(-/-)/Tet2(-/-)vsTp53(-/-)+Tet2(-/-)	LSK
Vmn1r237	3.95071	0.0176587	Tp53(-/-)/Tet2(-/-)vsTp53(-/-)+Tet2(-/-)	LK
Vmn1r237	1.4992	0.409692	Tp53(-/-)/Tet2(-/-)vsTp53(-/-)+Tet2(-/-)	LSK
Vmn1r236	4.54788	0.00447552	Tp53(-/-)/Tet2(-/-)vsTp53(-/-)+Tet2(-/-)	LK
Vmn1r236	0.610536	0.742372	Tp53(-/-)/Tet2(-/-)vsTp53(-/-)+Tet2(-/-)	LSK
Vmn1r234	2.91989	0.0472476	Tp53(-/-)/Tet2(-/-)vsTp53(-/-)+Tet2(-/-)	LK
Vmn1r234	0.468052	0.671228	Tp53(-/-)/Tet2(-/-)vsTp53(-/-)+Tet2(-/-)	LSK
Vmn1r233	2.74774	0.0234143	Tp53(-/-)/Tet2(-/-)vsTp53(-/-)+Tet2(-/-)	LK
Vmn1r233	-1.81266	0.206163	Tp53(-/-)/Tet2(-/-)vsTp53(-/-)+Tet2(-/-)	LSK
Vmn1r232	3.37694	0.0217146	Tp53(-/-)/Tet2(-/-)vsTp53(-/-)+Tet2(-/-)	LK
Vmn1r232	0.805511	0.580436	Tp53(-/-)/Tet2(-/-)vsTp53(-/-)+Tet2(-/-)	LSK
Vmn1r231	5.48988	0.00299266	Tp53(-/-)/Tet2(-/-)vsTp53(-/-)+Tet2(-/-)	LK
Vmn1r231	-0.44553	0.849962	Tp53(-/-)/Tet2(-/-)vsTp53(-/-)+Tet2(-/-)	LSK
Vmn1r230	2.02458	0.150318	Tp53(-/-)/Tet2(-/-)vsTp53(-/-)+Tet2(-/-)	LK
Vmn1r230	0.102924	0.766415	Tp53(-/-)/Tet2(-/-)vsTp53(-/-)+Tet2(-/-)	LSK
Vmn1r23	4.8008	0.0109021	Tp53(-/-)/Tet2(-/-)vsTp53(-/-)+Tet2(-/-)	LK
Vmn1r23	0.82093	0.722683	Tp53(-/-)/Tet2(-/-)vsTp53(-/-)+Tet2(-/-)	LSK
Vmn1r229	4.24299	0.0531144	Tp53(-/-)/Tet2(-/-)vsTp53(-/-)+Tet2(-/-)	LK
Vmn1r229	0	0.999864	Tp53(-/-)/Tet2(-/-)vsTp53(-/-)+Tet2(-/-)	LSK
Vmn1r228	3.80255	0.0139504	Tp53(-/-)/Tet2(-/-)vsTp53(-/-)+Tet2(-/-)	LK
Vmn1r228	0.984506	0.503998	Tp53(-/-)/Tet2(-/-)vsTp53(-/-)+Tet2(-/-)	LSK
Vmn1r227	2.63909	0.107948	Tp53(-/-)/Tet2(-/-)vsTp53(-/-)+Tet2(-/-)	LK
Vmn1r227	0.93899	0.595458	Tp53(-/-)/Tet2(-/-)vsTp53(-/-)+Tet2(-/-)	LSK
Vmn1r226	3.99629	0.012085	Tp53(-/-)/Tet2(-/-)vsTp53(-/-)+Tet2(-/-)	LK
Vmn1r226	-1.07318	0.915951	Tp53(-/-)/Tet2(-/-)vsTp53(-/-)+Tet2(-/-)	LSK
Vmn1r225	3.96175	0.0243188	Tp53(-/-)/Tet2(-/-)vsTp53(-/-)+Tet2(-/-)	LK
Vmn1r225	0.210471	0.747713	Tp53(-/-)/Tet2(-/-)vsTp53(-/-)+Tet2(-/-)	LSK
Vmn1r224	4.22976	0.0189304	Tp53(-/-)/Tet2(-/-)vsTp53(-/-)+Tet2(-/-)	LK
Vmn1r224	0.573212	0.735322	Tp53(-/-)/Tet2(-/-)vsTp53(-/-)+Tet2(-/-)	LSK
Vmn1r223	-0.037528	0.731339	Tp53(-/-)/Tet2(-/-)vsTp53(-/-)+Tet2(-/-)	LSK
Vmn1r223	0.298286	0.813476	Tp53(-/-)/Tet2(-/-)vsTp53(-/-)+Tet2(-/-)	LK
Vmn1r222	1.71314	0.277763	Tp53(-/-)/Tet2(-/-)vsTp53(-/-)+Tet2(-/-)	LK
Vmn1r222	1.34369	0.524946	Tp53(-/-)/Tet2(-/-)vsTp53(-/-)+Tet2(-/-)	LSK
Vmn1r221	4.71257	0.010634	Tp53(-/-)/Tet2(-/-)vsTp53(-/-)+Tet2(-/-)	LK
Vmn1r221	1.66573	0.453847	Tp53(-/-)/Tet2(-/-)vsTp53(-/-)+Tet2(-/-)	LSK
Vmn1r220	2.73606	0.0477788	Tp53(-/-)/Tet2(-/-)vsTp53(-/-)+Tet2(-/-)	LK
Vmn1r220	0.597622	0.559865	Tp53(-/-)/Tet2(-/-)vsTp53(-/-)+Tet2(-/-)	LSK
Vmn1r22	4.82054	0.011941	Tp53(-/-)/Tet2(-/-)vsTp53(-/-)+Tet2(-/-)	LK
Vmn1r22	-1.87063	0.273103	Tp53(-/-)/Tet2(-/-)vsTp53(-/-)+Tet2(-/-)	LSK
Vmn1r219	3.87	0.0265022	Tp53(-/-)/Tet2(-/-)vsTp53(-/-)+Tet2(-/-)	LK
Vmn1r219	0.350835	0.720732	Tp53(-/-)/Tet2(-/-)vsTp53(-/-)+Tet2(-/-)	LSK
Vmn1r218	4.18357	0.0225205	Tp53(-/-)/Tet2(-/-)vsTp53(-/-)+Tet2(-/-)	LK
Vmn1r218	0.0954272	0.784822	Tp53(-/-)/Tet2(-/-)vsTp53(-/-)+Tet2(-/-)	LSK
Vmn1r217	3.61056	0.0359478	Tp53(-/-)/Tet2(-/-)vsTp53(-/-)+Tet2(-/-)	LK
Vmn1r217	0.127836	0.751017	Tp53(-/-)/Tet2(-/-)vsTp53(-/-)+Tet2(-/-)	LSK
Vmn1r216	3.46778	0.0463165	Tp53(-/-)/Tet2(-/-)vsTp53(-/-)+Tet2(-/-)	LK
Vmn1r216	-0.0560456	0.999864	Tp53(-/-)/Tet2(-/-)vsTp53(-/-)+Tet2(-/-)	LSK
Vmn1r215	4.9268	0.00861109	Tp53(-/-)/Tet2(-/-)vsTp53(-/-)+Tet2(-/-)	LK
Vmn1r215	0.421552	0.69561	Tp53(-/-)/Tet2(-/-)vsTp53(-/-)+Tet2(-/-)	LSK
Vmn1r214	4.02917	0.0167118	Tp53(-/-)/Tet2(-/-)vsTp53(-/-)+Tet2(-/-)	LK
Vmn1r214	-0.201331	0.811028	Tp53(-/-)/Tet2(-/-)vsTp53(-/-)+Tet2(-/-)	LSK
Vmn1r213	2.61681	0.0911565	Tp53(-/-)/Tet2(-/-)vsTp53(-/-)+Tet2(-/-)	LK
Vmn1r213	-2.85674	0.999864	Tp53(-/-)/Tet2(-/-)vsTp53(-/-)+Tet2(-/-)	LSK
Vmn1r212	4.66048	0.019092	Tp53(-/-)/Tet2(-/-)vsTp53(-/-)+Tet2(-/-)	LK
Vmn1r212	0.123226	0.796392	Tp53(-/-)/Tet2(-/-)vsTp53(-/-)+Tet2(-/-)	LSK
Vmn1r211	5.10722	0.0125186	Tp53(-/-)/Tet2(-/-)vsTp53(-/-)+Tet2(-/-)	LK
Vmn1r211	-0.499926	0.874439	Tp53(-/-)/Tet2(-/-)vsTp53(-/-)+Tet2(-/-)	LSK
Vmn1r210	4.97774	0.00705442	Tp53(-/-)/Tet2(-/-)vsTp53(-/-)+Tet2(-/-)	LK
Vmn1r210	1.39631	0.497614	Tp53(-/-)/Tet2(-/-)vsTp53(-/-)+Tet2(-/-)	LSK
Vmn1r21	3.30964	0.0287463	Tp53(-/-)/Tet2(-/-)vsTp53(-/-)+Tet2(-/-)	LK
Vmn1r21	-2.65942	0.107114	Tp53(-/-)/Tet2(-/-)vsTp53(-/-)+Tet2(-/-)	LSK
Vmn1r209	3.58144	0.0292767	Tp53(-/-)/Tet2(-/-)vsTp53(-/-)+Tet2(-/-)	LK
Vmn1r209	0.500533	0.702499	Tp53(-/-)/Tet2(-/-)vsTp53(-/-)+Tet2(-/-)	LSK
Vmn1r208	1.82374	0.237026	Tp53(-/-)/Tet2(-/-)vsTp53(-/-)+Tet2(-/-)	LK
Vmn1r208	0.288544	0.904708	Tp53(-/-)/Tet2(-/-)vsTp53(-/-)+Tet2(-/-)	LSK
Vmn1r207	3.86661	0.0467476	Tp53(-/-)/Tet2(-/-)vsTp53(-/-)+Tet2(-/-)	LK
Vmn1r207	1.2793	0.574708	Tp53(-/-)/Tet2(-/-)vsTp53(-/-)+Tet2(-/-)	LSK
Vmn1r206	3.57728	0.0248069	Tp53(-/-)/Tet2(-/-)vsTp53(-/-)+Tet2(-/-)	LK
Vmn1r206	0.570836	0.629745	Tp53(-/-)/Tet2(-/-)vsTp53(-/-)+Tet2(-/-)	LSK
Vmn1r205	3.60787	0.0199727	Tp53(-/-)/Tet2(-/-)vsTp53(-/-)+Tet2(-/-)	LK
Vmn1r205	1.24487	0.554351	Tp53(-/-)/Tet2(-/-)vsTp53(-/-)+Tet2(-/-)	LSK
Vmn1r204	2.50193	0.0992476	Tp53(-/-)/Tet2(-/-)vsTp53(-/-)+Tet2(-/-)	LK
Vmn1r204	1.31552	0.47942	Tp53(-/-)/Tet2(-/-)vsTp53(-/-)+Tet2(-/-)	LSK
Vmn1r203	-3.14589	0.10673	Tp53(-/-)/Tet2(-/-)vsTp53(-/-)+Tet2(-/-)	LSK
Vmn1r203	1.88749	0.193123	Tp53(-/-)/Tet2(-/-)vsTp53(-/-)+Tet2(-/-)	LK
Vmn1r202	1.90953	0.177217	Tp53(-/-)/Tet2(-/-)vsTp53(-/-)+Tet2(-/-)	LK
Vmn1r202	0.361093	0.692211	Tp53(-/-)/Tet2(-/-)vsTp53(-/-)+Tet2(-/-)	LSK
Vmn1r201	3.30411	0.0463865	Tp53(-/-)/Tet2(-/-)vsTp53(-/-)+Tet2(-/-)	LK
Vmn1r201	0.165705	0.764098	Tp53(-/-)/Tet2(-/-)vsTp53(-/-)+Tet2(-/-)	LSK
Vmn1r200	3.72394	0.0262105	Tp53(-/-)/Tet2(-/-)vsTp53(-/-)+Tet2(-/-)	LK
Vmn1r200	1.82127	0.333704	Tp53(-/-)/Tet2(-/-)vsTp53(-/-)+Tet2(-/-)	LSK
Vmn1r199	3.95726	0.0370365	Tp53(-/-)/Tet2(-/-)vsTp53(-/-)+Tet2(-/-)	LK
Vmn1r199	1.2876	0.558119	Tp53(-/-)/Tet2(-/-)vsTp53(-/-)+Tet2(-/-)	LSK
Vmn1r197	4.43937	0.0188548	Tp53(-/-)/Tet2(-/-)vsTp53(-/-)+Tet2(-/-)	LK
Vmn1r197	0.662269	0.699043	Tp53(-/-)/Tet2(-/-)vsTp53(-/-)+Tet2(-/-)	LSK
Vmn1r196	4.52578	0.0157358	Tp53(-/-)/Tet2(-/-)vsTp53(-/-)+Tet2(-/-)	LK
Vmn1r196	-0.916737	0.663236	Tp53(-/-)/Tet2(-/-)vsTp53(-/-)+Tet2(-/-)	LSK
Vmn1r195	3.9908	0.0209865	Tp53(-/-)/Tet2(-/-)vsTp53(-/-)+Tet2(-/-)	LK
Vmn1r195	0.739868	0.613224	Tp53(-/-)/Tet2(-/-)vsTp53(-/-)+Tet2(-/-)	LSK
Vmn1r194	3.32142	0.0782288	Tp53(-/-)/Tet2(-/-)vsTp53(-/-)+Tet2(-/-)	LK
Vmn1r194	0.936333	0.605251	Tp53(-/-)/Tet2(-/-)vsTp53(-/-)+Tet2(-/-)	LSK
Vmn1r193	2.5809	0.0786399	Tp53(-/-)/Tet2(-/-)vsTp53(-/-)+Tet2(-/-)	LK
Vmn1r193	-0.0791646	0.802075	Tp53(-/-)/Tet2(-/-)vsTp53(-/-)+Tet2(-/-)	LSK
Vmn1r192	3.14693	0.0376694	Tp53(-/-)/Tet2(-/-)vsTp53(-/-)+Tet2(-/-)	LK
Vmn1r192	1.41973	0.383429	Tp53(-/-)/Tet2(-/-)vsTp53(-/-)+Tet2(-/-)	LSK
Vmn1r191	3.07969	0.0461984	Tp53(-/-)/Tet2(-/-)vsTp53(-/-)+Tet2(-/-)	LK
Vmn1r191	-0.448483	0.870313	Tp53(-/-)/Tet2(-/-)vsTp53(-/-)+Tet2(-/-)	LSK
Vmn1r19	3.40657	0.0460504	Tp53(-/-)/Tet2(-/-)vsTp53(-/-)+Tet2(-/-)	LK
Vmn1r19	-0.62729	0.902993	Tp53(-/-)/Tet2(-/-)vsTp53(-/-)+Tet2(-/-)	LSK
Vmn1r189	2.43768	0.0549261	Tp53(-/-)/Tet2(-/-)vsTp53(-/-)+Tet2(-/-)	LK
Vmn1r189	-0.651041	0.771882	Tp53(-/-)/Tet2(-/-)vsTp53(-/-)+Tet2(-/-)	LSK
Vmn1r188	1.19469	0.478989	Tp53(-/-)/Tet2(-/-)vsTp53(-/-)+Tet2(-/-)	LK
Vmn1r188	0.451862	0.748744	Tp53(-/-)/Tet2(-/-)vsTp53(-/-)+Tet2(-/-)	LSK
Vmn1r185	4.08097	0.00807633	Tp53(-/-)/Tet2(-/-)vsTp53(-/-)+Tet2(-/-)	LK
Vmn1r185	-1.10033	0.923608	Tp53(-/-)/Tet2(-/-)vsTp53(-/-)+Tet2(-/-)	LSK
Vmn1r184	2.1406	0.136748	Tp53(-/-)/Tet2(-/-)vsTp53(-/-)+Tet2(-/-)	LK
Vmn1r184	2.24548	0.172746	Tp53(-/-)/Tet2(-/-)vsTp53(-/-)+Tet2(-/-)	LSK
Vmn1r181	4.21776	0.0154021	Tp53(-/-)/Tet2(-/-)vsTp53(-/-)+Tet2(-/-)	LK
Vmn1r181	0.0059026	0.77592	Tp53(-/-)/Tet2(-/-)vsTp53(-/-)+Tet2(-/-)	LSK
Vmn1r180	3.55063	0.0153213	Tp53(-/-)/Tet2(-/-)vsTp53(-/-)+Tet2(-/-)	LK
Vmn1r180	-1.24916	0.696818	Tp53(-/-)/Tet2(-/-)vsTp53(-/-)+Tet2(-/-)	LSK
Vmn1r18	5.70108	0.0069903	Tp53(-/-)/Tet2(-/-)vsTp53(-/-)+Tet2(-/-)	LK
Vmn1r18	1.01167	0.62066	Tp53(-/-)/Tet2(-/-)vsTp53(-/-)+Tet2(-/-)	LSK
Vmn1r179	3.75741	0.0355807	Tp53(-/-)/Tet2(-/-)vsTp53(-/-)+Tet2(-/-)	LK
Vmn1r179	0.879026	0.614652	Tp53(-/-)/Tet2(-/-)vsTp53(-/-)+Tet2(-/-)	LSK
Vmn1r178	3.36089	0.023768	Tp53(-/-)/Tet2(-/-)vsTp53(-/-)+Tet2(-/-)	LK
Vmn1r178	-2.17685	0.999864	Tp53(-/-)/Tet2(-/-)vsTp53(-/-)+Tet2(-/-)	LSK
Vmn1r176	3.55739	0.0216515	Tp53(-/-)/Tet2(-/-)vsTp53(-/-)+Tet2(-/-)	LK
Vmn1r176	-1.58806	0.999864	Tp53(-/-)/Tet2(-/-)vsTp53(-/-)+Tet2(-/-)	LSK
Vmn1r175	0.697449	0.437909	Tp53(-/-)/Tet2(-/-)vsTp53(-/-)+Tet2(-/-)	LK
Vmn1r175	-1.90558	0.999864	Tp53(-/-)/Tet2(-/-)vsTp53(-/-)+Tet2(-/-)	LSK
Vmn1r173	3.75838	0.0172839	Tp53(-/-)/Tet2(-/-)vsTp53(-/-)+Tet2(-/-)	LK
Vmn1r173	-0.236354	0.816323	Tp53(-/-)/Tet2(-/-)vsTp53(-/-)+Tet2(-/-)	LSK
Vmn1r172	-0.880946	0.999856	Tp53(-/-)/Tet2(-/-)vsTp53(-/-)+Tet2(-/-)	LK
Vmn1r172	-0.669694	0.999864	Tp53(-/-)/Tet2(-/-)vsTp53(-/-)+Tet2(-/-)	LSK
Vmn1r171	5.01871	0.00189213	Tp53(-/-)/Tet2(-/-)vsTp53(-/-)+Tet2(-/-)	LK
Vmn1r171	-0.307432	0.815598	Tp53(-/-)/Tet2(-/-)vsTp53(-/-)+Tet2(-/-)	LSK
Vmn1r170	4.41789	0.0214954	Tp53(-/-)/Tet2(-/-)vsTp53(-/-)+Tet2(-/-)	LK
Vmn1r170	1.40762	0.515383	Tp53(-/-)/Tet2(-/-)vsTp53(-/-)+Tet2(-/-)	LSK
Vmn1r17	5.86523	0.00355087	Tp53(-/-)/Tet2(-/-)vsTp53(-/-)+Tet2(-/-)	LK
Vmn1r17	1.83075	0.367728	Tp53(-/-)/Tet2(-/-)vsTp53(-/-)+Tet2(-/-)	LSK
Vmn1r169	3.41855	0.0115179	Tp53(-/-)/Tet2(-/-)vsTp53(-/-)+Tet2(-/-)	LK
Vmn1r169	-0.844424	0.79668	Tp53(-/-)/Tet2(-/-)vsTp53(-/-)+Tet2(-/-)	LSK
Vmn1r167	4.13211	0.00667729	Tp53(-/-)/Tet2(-/-)vsTp53(-/-)+Tet2(-/-)	LK
Vmn1r167	-1.99962	0.306361	Tp53(-/-)/Tet2(-/-)vsTp53(-/-)+Tet2(-/-)	LSK
Vmn1r165	1.60164	0.247385	Tp53(-/-)/Tet2(-/-)vsTp53(-/-)+Tet2(-/-)	LK
Vmn1r165	0	0.999864	Tp53(-/-)/Tet2(-/-)vsTp53(-/-)+Tet2(-/-)	LSK
Vmn1r160	1.46342	0.233849	Tp53(-/-)/Tet2(-/-)vsTp53(-/-)+Tet2(-/-)	LK
Vmn1r160	-1.02751	0.999864	Tp53(-/-)/Tet2(-/-)vsTp53(-/-)+Tet2(-/-)	LSK
Vmn1r16	4.63023	0.0153207	Tp53(-/-)/Tet2(-/-)vsTp53(-/-)+Tet2(-/-)	LK
Vmn1r16	2.36126	0.252874	Tp53(-/-)/Tet2(-/-)vsTp53(-/-)+Tet2(-/-)	LSK
Vmn1r159	0	0.999856	Tp53(-/-)/Tet2(-/-)vsTp53(-/-)+Tet2(-/-)	LK
Vmn1r159	0	0.999864	Tp53(-/-)/Tet2(-/-)vsTp53(-/-)+Tet2(-/-)	LSK
Vmn1r158	3.56654	0.0216309	Tp53(-/-)/Tet2(-/-)vsTp53(-/-)+Tet2(-/-)	LK
Vmn1r158	1.4882	0.445521	Tp53(-/-)/Tet2(-/-)vsTp53(-/-)+Tet2(-/-)	LSK
Vmn1r151	1.6031	0.247385	Tp53(-/-)/Tet2(-/-)vsTp53(-/-)+Tet2(-/-)	LK
Vmn1r151	0	0.999864	Tp53(-/-)/Tet2(-/-)vsTp53(-/-)+Tet2(-/-)	LSK
Vmn1r15	5.33986	0.00200131	Tp53(-/-)/Tet2(-/-)vsTp53(-/-)+Tet2(-/-)	LK
Vmn1r15	-1.66275	0.956413	Tp53(-/-)/Tet2(-/-)vsTp53(-/-)+Tet2(-/-)	LSK
Vmn1r14	4.18483	0.0211094	Tp53(-/-)/Tet2(-/-)vsTp53(-/-)+Tet2(-/-)	LK
Vmn1r14	1.20804	0.533241	Tp53(-/-)/Tet2(-/-)vsTp53(-/-)+Tet2(-/-)	LSK
Vmn1r13	4.57755	0.00388231	Tp53(-/-)/Tet2(-/-)vsTp53(-/-)+Tet2(-/-)	LK
Vmn1r13	1.36441	0.43377	Tp53(-/-)/Tet2(-/-)vsTp53(-/-)+Tet2(-/-)	LSK
Vmn1r124	2.6578	0.0722619	Tp53(-/-)/Tet2(-/-)vsTp53(-/-)+Tet2(-/-)	LK
Vmn1r124	-0.393346	0.813461	Tp53(-/-)/Tet2(-/-)vsTp53(-/-)+Tet2(-/-)	LSK
Vmn1r123	0	0.999856	Tp53(-/-)/Tet2(-/-)vsTp53(-/-)+Tet2(-/-)	LK
Vmn1r123	0	0.999864	Tp53(-/-)/Tet2(-/-)vsTp53(-/-)+Tet2(-/-)	LSK
Vmn1r120	2.63567	0.0575648	Tp53(-/-)/Tet2(-/-)vsTp53(-/-)+Tet2(-/-)	LK
Vmn1r120	0.655275	0.705823	Tp53(-/-)/Tet2(-/-)vsTp53(-/-)+Tet2(-/-)	LSK
Vmn1r12	5.07286	0.0100036	Tp53(-/-)/Tet2(-/-)vsTp53(-/-)+Tet2(-/-)	LK
Vmn1r12	1.6454	0.434597	Tp53(-/-)/Tet2(-/-)vsTp53(-/-)+Tet2(-/-)	LSK
Vmn1r113	2.29447	0.134385	Tp53(-/-)/Tet2(-/-)vsTp53(-/-)+Tet2(-/-)	LK
Vmn1r113	1.09633	0.490938	Tp53(-/-)/Tet2(-/-)vsTp53(-/-)+Tet2(-/-)	LSK
Vmn1r11	5.52289	0.0115024	Tp53(-/-)/Tet2(-/-)vsTp53(-/-)+Tet2(-/-)	LK
Vmn1r11	0.553712	0.729323	Tp53(-/-)/Tet2(-/-)vsTp53(-/-)+Tet2(-/-)	LSK
Vmn1r104	0	0.999856	Tp53(-/-)/Tet2(-/-)vsTp53(-/-)+Tet2(-/-)	LK
Vmn1r104	0	0.999864	Tp53(-/-)/Tet2(-/-)vsTp53(-/-)+Tet2(-/-)	LSK
Vmn1r103	0	0.999856	Tp53(-/-)/Tet2(-/-)vsTp53(-/-)+Tet2(-/-)	LK
Vmn1r103	0	0.999864	Tp53(-/-)/Tet2(-/-)vsTp53(-/-)+Tet2(-/-)	LSK
Vmn1r101	3.59059	0.044501	Tp53(-/-)/Tet2(-/-)vsTp53(-/-)+Tet2(-/-)	LK
Vmn1r101	-0.671189	0.999864	Tp53(-/-)/Tet2(-/-)vsTp53(-/-)+Tet2(-/-)	LSK
Vmn1r10	4.45276	0.00684084	Tp53(-/-)/Tet2(-/-)vsTp53(-/-)+Tet2(-/-)	LK
Vmn1r10	0.740615	0.562997	Tp53(-/-)/Tet2(-/-)vsTp53(-/-)+Tet2(-/-)	LSK
Vmn1r1	-2.60884	0.208615	Tp53(-/-)/Tet2(-/-)vsTp53(-/-)+Tet2(-/-)	LSK
Vmn1r1	0.475498	0.827779	Tp53(-/-)/Tet2(-/-)vsTp53(-/-)+Tet2(-/-)	LK
Vmn1r-ps79	3.08845	0.0102445	Tp53(-/-)/Tet2(-/-)vsTp53(-/-)+Tet2(-/-)	LK
Vmn1r-ps79	-0.912595	0.856535	Tp53(-/-)/Tet2(-/-)vsTp53(-/-)+Tet2(-/-)	LSK
Vmn1r-ps103	2.73451	0.112427	Tp53(-/-)/Tet2(-/-)vsTp53(-/-)+Tet2(-/-)	LK
Vmn1r-ps103	0.907285	0.604338	Tp53(-/-)/Tet2(-/-)vsTp53(-/-)+Tet2(-/-)	LSK
Vmac	1.21891	0.163988	Tp53(-/-)/Tet2(-/-)vsTp53(-/-)+Tet2(-/-)	LK
Vmac	1.03502	0.242758	Tp53(-/-)/Tet2(-/-)vsTp53(-/-)+Tet2(-/-)	LSK
Vldlr	-4.28759	0.0223434	Tp53(-/-)/Tet2(-/-)vsTp53(-/-)+Tet2(-/-)	LSK
Vldlr	1.17003	0.414338	Tp53(-/-)/Tet2(-/-)vsTp53(-/-)+Tet2(-/-)	LK
Virma	0.867841	0.161018	Tp53(-/-)/Tet2(-/-)vsTp53(-/-)+Tet2(-/-)	LSK
Virma	0.295588	0.686442	Tp53(-/-)/Tet2(-/-)vsTp53(-/-)+Tet2(-/-)	LK
Vipr2	-1.19366	0.381886	Tp53(-/-)/Tet2(-/-)vsTp53(-/-)+Tet2(-/-)	LSK
Vipr2	0.506061	0.720227	Tp53(-/-)/Tet2(-/-)vsTp53(-/-)+Tet2(-/-)	LK
Vipr1	-8.21795	0.000339563	Tp53(-/-)/Tet2(-/-)vsTp53(-/-)+Tet2(-/-)	LK
Vipr1	-6.20725	0.000577848	Tp53(-/-)/Tet2(-/-)vsTp53(-/-)+Tet2(-/-)	LSK
Vipas39	-1.61898	0.0371492	Tp53(-/-)/Tet2(-/-)vsTp53(-/-)+Tet2(-/-)	LK
Vipas39	0.171034	0.858219	Tp53(-/-)/Tet2(-/-)vsTp53(-/-)+Tet2(-/-)	LSK
Vim	2.17253	5.02264e-06	Tp53(-/-)/Tet2(-/-)vsTp53(-/-)+Tet2(-/-)	LSK
Vim	0.580592	0.0884125	Tp53(-/-)/Tet2(-/-)vsTp53(-/-)+Tet2(-/-)	LK
Vill	-6.48406	0.000206873	Tp53(-/-)/Tet2(-/-)vsTp53(-/-)+Tet2(-/-)	LSK
Vill	-2.16018	0.0784708	Tp53(-/-)/Tet2(-/-)vsTp53(-/-)+Tet2(-/-)	LK
Vil1	2.8113	0.0485532	Tp53(-/-)/Tet2(-/-)vsTp53(-/-)+Tet2(-/-)	LK
Vil1	-2.55018	0.125067	Tp53(-/-)/Tet2(-/-)vsTp53(-/-)+Tet2(-/-)	LSK
Vhl	0.686187	0.132539	Tp53(-/-)/Tet2(-/-)vsTp53(-/-)+Tet2(-/-)	LK
Vhl	0.362574	0.459538	Tp53(-/-)/Tet2(-/-)vsTp53(-/-)+Tet2(-/-)	LSK
Vgll4	0.476731	0.236568	Tp53(-/-)/Tet2(-/-)vsTp53(-/-)+Tet2(-/-)	LK
Vgll4	-0.063031	0.924736	Tp53(-/-)/Tet2(-/-)vsTp53(-/-)+Tet2(-/-)	LSK
Vezt	0.563297	0.54251	Tp53(-/-)/Tet2(-/-)vsTp53(-/-)+Tet2(-/-)	LSK
Vezt	-0.272889	0.79585	Tp53(-/-)/Tet2(-/-)vsTp53(-/-)+Tet2(-/-)	LK
Vezf1	-0.977307	0.0174233	Tp53(-/-)/Tet2(-/-)vsTp53(-/-)+Tet2(-/-)	LSK
Vezf1	0.81993	0.0452918	Tp53(-/-)/Tet2(-/-)vsTp53(-/-)+Tet2(-/-)	LK
Veph1	3.63599	0.101609	Tp53(-/-)/Tet2(-/-)vsTp53(-/-)+Tet2(-/-)	LK
Veph1	-2.98658	0.999864	Tp53(-/-)/Tet2(-/-)vsTp53(-/-)+Tet2(-/-)	LSK
Vegfc	-2.76963	0.0587116	Tp53(-/-)/Tet2(-/-)vsTp53(-/-)+Tet2(-/-)	LK
Vegfc	1.48252	0.266712	Tp53(-/-)/Tet2(-/-)vsTp53(-/-)+Tet2(-/-)	LSK
Vegfb	0.296881	0.481625	Tp53(-/-)/Tet2(-/-)vsTp53(-/-)+Tet2(-/-)	LK
Vegfb	-0.0992055	0.861606	Tp53(-/-)/Tet2(-/-)vsTp53(-/-)+Tet2(-/-)	LSK
Vegfa	2.85332	0.00101236	Tp53(-/-)/Tet2(-/-)vsTp53(-/-)+Tet2(-/-)	LSK
Vegfa	-1.41895	0.0937663	Tp53(-/-)/Tet2(-/-)vsTp53(-/-)+Tet2(-/-)	LK
Vdr	-1.7829	0.0281668	Tp53(-/-)/Tet2(-/-)vsTp53(-/-)+Tet2(-/-)	LSK
Vdr	1.03714	0.183433	Tp53(-/-)/Tet2(-/-)vsTp53(-/-)+Tet2(-/-)	LK
Vdac2	1.29671	0.00136503	Tp53(-/-)/Tet2(-/-)vsTp53(-/-)+Tet2(-/-)	LSK
Vdac2	-0.641871	0.11347	Tp53(-/-)/Tet2(-/-)vsTp53(-/-)+Tet2(-/-)	LK
Vdac1	0.984041	0.00497888	Tp53(-/-)/Tet2(-/-)vsTp53(-/-)+Tet2(-/-)	LSK
Vdac1	-0.885734	0.0218937	Tp53(-/-)/Tet2(-/-)vsTp53(-/-)+Tet2(-/-)	LK
Vcpkmt	0.49363	0.470249	Tp53(-/-)/Tet2(-/-)vsTp53(-/-)+Tet2(-/-)	LSK
Vcpkmt	0.459345	0.498655	Tp53(-/-)/Tet2(-/-)vsTp53(-/-)+Tet2(-/-)	LK
Vcpip1	-0.128254	0.747686	Tp53(-/-)/Tet2(-/-)vsTp53(-/-)+Tet2(-/-)	LK
Vcpip1	-0.0332516	0.965257	Tp53(-/-)/Tet2(-/-)vsTp53(-/-)+Tet2(-/-)	LSK
Vcl	2.28707	5.73064e-05	Tp53(-/-)/Tet2(-/-)vsTp53(-/-)+Tet2(-/-)	LSK
Vcl	1.87088	0.000533557	Tp53(-/-)/Tet2(-/-)vsTp53(-/-)+Tet2(-/-)	LK
Vcan	-0.48632	0.668336	Tp53(-/-)/Tet2(-/-)vsTp53(-/-)+Tet2(-/-)	LK
Vcan	-0.0769448	0.980858	Tp53(-/-)/Tet2(-/-)vsTp53(-/-)+Tet2(-/-)	LSK
Vcam1	1.18324	0.492636	Tp53(-/-)/Tet2(-/-)vsTp53(-/-)+Tet2(-/-)	LK
Vcam1	0.720114	0.721943	Tp53(-/-)/Tet2(-/-)vsTp53(-/-)+Tet2(-/-)	LSK
Vbp1	-0.746574	0.04613	Tp53(-/-)/Tet2(-/-)vsTp53(-/-)+Tet2(-/-)	LSK
Vbp1	0.0331749	0.958871	Tp53(-/-)/Tet2(-/-)vsTp53(-/-)+Tet2(-/-)	LK
Vax2os	-2.13093	0.314181	Tp53(-/-)/Tet2(-/-)vsTp53(-/-)+Tet2(-/-)	LK
Vax2os	-1.25472	0.999864	Tp53(-/-)/Tet2(-/-)vsTp53(-/-)+Tet2(-/-)	LSK
Vax2	0.429339	0.736084	Tp53(-/-)/Tet2(-/-)vsTp53(-/-)+Tet2(-/-)	LSK
Vax2	-5.44412	0.999856	Tp53(-/-)/Tet2(-/-)vsTp53(-/-)+Tet2(-/-)	LK
Vav3	1.41581	0.0069903	Tp53(-/-)/Tet2(-/-)vsTp53(-/-)+Tet2(-/-)	LK
Vav3	0.844618	0.0734872	Tp53(-/-)/Tet2(-/-)vsTp53(-/-)+Tet2(-/-)	LSK
Vav2	-1.22352	0.00252481	Tp53(-/-)/Tet2(-/-)vsTp53(-/-)+Tet2(-/-)	LSK
Vav2	-1.40012	0.00292923	Tp53(-/-)/Tet2(-/-)vsTp53(-/-)+Tet2(-/-)	LK
Vav1	0.538708	0.0501167	Tp53(-/-)/Tet2(-/-)vsTp53(-/-)+Tet2(-/-)	LK
Vav1	-0.241822	0.398316	Tp53(-/-)/Tet2(-/-)vsTp53(-/-)+Tet2(-/-)	LSK
Vaultrc5	1.36336	0.0220553	Tp53(-/-)/Tet2(-/-)vsTp53(-/-)+Tet2(-/-)	LK
Vaultrc5	-0.841348	0.153854	Tp53(-/-)/Tet2(-/-)vsTp53(-/-)+Tet2(-/-)	LSK
Vat1l	-5.22178	0.0631916	Tp53(-/-)/Tet2(-/-)vsTp53(-/-)+Tet2(-/-)	LK
Vat1l	-1.37496	0.999864	Tp53(-/-)/Tet2(-/-)vsTp53(-/-)+Tet2(-/-)	LSK
Vat1	1.64978	0.00126333	Tp53(-/-)/Tet2(-/-)vsTp53(-/-)+Tet2(-/-)	LK
Vat1	0.72867	0.0926763	Tp53(-/-)/Tet2(-/-)vsTp53(-/-)+Tet2(-/-)	LSK
Vasp	-1.20803	0.0815673	Tp53(-/-)/Tet2(-/-)vsTp53(-/-)+Tet2(-/-)	LSK
Vasp	-0.105737	0.915672	Tp53(-/-)/Tet2(-/-)vsTp53(-/-)+Tet2(-/-)	LK
Vash2	-1.69143	0.141454	Tp53(-/-)/Tet2(-/-)vsTp53(-/-)+Tet2(-/-)	LK
Vash2	0.64178	0.595273	Tp53(-/-)/Tet2(-/-)vsTp53(-/-)+Tet2(-/-)	LSK
Vash1	-2.50979	0.152279	Tp53(-/-)/Tet2(-/-)vsTp53(-/-)+Tet2(-/-)	LSK
Vash1	-1.25644	0.474972	Tp53(-/-)/Tet2(-/-)vsTp53(-/-)+Tet2(-/-)	LK
Vars2	0.740027	0.0868646	Tp53(-/-)/Tet2(-/-)vsTp53(-/-)+Tet2(-/-)	LK
Vars2	-0.636798	0.138045	Tp53(-/-)/Tet2(-/-)vsTp53(-/-)+Tet2(-/-)	LSK
Vars	1.14639	0.0381297	Tp53(-/-)/Tet2(-/-)vsTp53(-/-)+Tet2(-/-)	LSK
Vars	0.567544	0.331954	Tp53(-/-)/Tet2(-/-)vsTp53(-/-)+Tet2(-/-)	LK
Vapb	0.82045	0.0205052	Tp53(-/-)/Tet2(-/-)vsTp53(-/-)+Tet2(-/-)	LSK
Vapb	0.535594	0.140443	Tp53(-/-)/Tet2(-/-)vsTp53(-/-)+Tet2(-/-)	LK
Vapa	1.1048	0.015599	Tp53(-/-)/Tet2(-/-)vsTp53(-/-)+Tet2(-/-)	LSK
Vapa	0.353267	0.475128	Tp53(-/-)/Tet2(-/-)vsTp53(-/-)+Tet2(-/-)	LK
Vangl2	-0.81441	0.11203	Tp53(-/-)/Tet2(-/-)vsTp53(-/-)+Tet2(-/-)	LK
Vangl2	0.247708	0.662511	Tp53(-/-)/Tet2(-/-)vsTp53(-/-)+Tet2(-/-)	LSK
Vangl1	2.70945	0.160864	Tp53(-/-)/Tet2(-/-)vsTp53(-/-)+Tet2(-/-)	LK
Vangl1	-0.561834	0.851959	Tp53(-/-)/Tet2(-/-)vsTp53(-/-)+Tet2(-/-)	LSK
Vamp8	-0.246604	0.786526	Tp53(-/-)/Tet2(-/-)vsTp53(-/-)+Tet2(-/-)	LSK
Vamp8	0.186639	0.831211	Tp53(-/-)/Tet2(-/-)vsTp53(-/-)+Tet2(-/-)	LK
Vamp5	-1.34121	0.100366	Tp53(-/-)/Tet2(-/-)vsTp53(-/-)+Tet2(-/-)	LSK
Vamp5	-0.266285	0.789913	Tp53(-/-)/Tet2(-/-)vsTp53(-/-)+Tet2(-/-)	LK
Vamp4	-0.988755	0.00372791	Tp53(-/-)/Tet2(-/-)vsTp53(-/-)+Tet2(-/-)	LK
Vamp4	0.324034	0.246465	Tp53(-/-)/Tet2(-/-)vsTp53(-/-)+Tet2(-/-)	LSK
Vamp2	-7.32789	0.0135053	Tp53(-/-)/Tet2(-/-)vsTp53(-/-)+Tet2(-/-)	LSK
Vamp2	1.5924	0.262225	Tp53(-/-)/Tet2(-/-)vsTp53(-/-)+Tet2(-/-)	LK
Vamp1	-0.817071	0.0554641	Tp53(-/-)/Tet2(-/-)vsTp53(-/-)+Tet2(-/-)	LSK
Vamp1	0.151364	0.769006	Tp53(-/-)/Tet2(-/-)vsTp53(-/-)+Tet2(-/-)	LK
Vac14	-0.11069	0.773866	Tp53(-/-)/Tet2(-/-)vsTp53(-/-)+Tet2(-/-)	LK
Vac14	-0.054209	0.916067	Tp53(-/-)/Tet2(-/-)vsTp53(-/-)+Tet2(-/-)	LSK
V1rd19	3.13035	0.0541783	Tp53(-/-)/Tet2(-/-)vsTp53(-/-)+Tet2(-/-)	LK
V1rd19	0.184296	0.759497	Tp53(-/-)/Tet2(-/-)vsTp53(-/-)+Tet2(-/-)	LSK
V1ra8	2.3029	0.128309	Tp53(-/-)/Tet2(-/-)vsTp53(-/-)+Tet2(-/-)	LK
V1ra8	-0.670133	0.999864	Tp53(-/-)/Tet2(-/-)vsTp53(-/-)+Tet2(-/-)	LSK
Uxs1	0.691544	0.0488838	Tp53(-/-)/Tet2(-/-)vsTp53(-/-)+Tet2(-/-)	LSK
Uxs1	-0.11831	0.793956	Tp53(-/-)/Tet2(-/-)vsTp53(-/-)+Tet2(-/-)	LK
Uvssa	0.782903	0.099924	Tp53(-/-)/Tet2(-/-)vsTp53(-/-)+Tet2(-/-)	LSK
Uvssa	0.0490046	0.950767	Tp53(-/-)/Tet2(-/-)vsTp53(-/-)+Tet2(-/-)	LK
Uvrag	-2.0092	0.0181653	Tp53(-/-)/Tet2(-/-)vsTp53(-/-)+Tet2(-/-)	LK
Uvrag	0.31879	0.709709	Tp53(-/-)/Tet2(-/-)vsTp53(-/-)+Tet2(-/-)	LSK
Uty	-4.44128	0.140845	Tp53(-/-)/Tet2(-/-)vsTp53(-/-)+Tet2(-/-)	LSK
Uty	-0.688109	0.834018	Tp53(-/-)/Tet2(-/-)vsTp53(-/-)+Tet2(-/-)	LK
Uts2r	3.84313	0.0239185	Tp53(-/-)/Tet2(-/-)vsTp53(-/-)+Tet2(-/-)	LK
Uts2r	0.642894	0.648956	Tp53(-/-)/Tet2(-/-)vsTp53(-/-)+Tet2(-/-)	LSK
Utrn	-2.14674	0.00592202	Tp53(-/-)/Tet2(-/-)vsTp53(-/-)+Tet2(-/-)	LK
Utrn	-1.08791	0.0751993	Tp53(-/-)/Tet2(-/-)vsTp53(-/-)+Tet2(-/-)	LSK
Utp6	-0.26738	0.745693	Tp53(-/-)/Tet2(-/-)vsTp53(-/-)+Tet2(-/-)	LK
Utp6	0.248879	0.774669	Tp53(-/-)/Tet2(-/-)vsTp53(-/-)+Tet2(-/-)	LSK
Utp4	-0.266481	0.517106	Tp53(-/-)/Tet2(-/-)vsTp53(-/-)+Tet2(-/-)	LK
Utp4	-0.119531	0.808657	Tp53(-/-)/Tet2(-/-)vsTp53(-/-)+Tet2(-/-)	LSK
Utp3	1.01979	0.0358539	Tp53(-/-)/Tet2(-/-)vsTp53(-/-)+Tet2(-/-)	LSK
Utp3	-0.152714	0.810421	Tp53(-/-)/Tet2(-/-)vsTp53(-/-)+Tet2(-/-)	LK
Utp25	-0.616282	0.208607	Tp53(-/-)/Tet2(-/-)vsTp53(-/-)+Tet2(-/-)	LK
Utp25	-0.0126086	0.999864	Tp53(-/-)/Tet2(-/-)vsTp53(-/-)+Tet2(-/-)	LSK
Utp23	-0.61569	0.287335	Tp53(-/-)/Tet2(-/-)vsTp53(-/-)+Tet2(-/-)	LSK
Utp23	0.493732	0.399407	Tp53(-/-)/Tet2(-/-)vsTp53(-/-)+Tet2(-/-)	LK
Utp20	0.594422	0.0838308	Tp53(-/-)/Tet2(-/-)vsTp53(-/-)+Tet2(-/-)	LK
Utp20	0.278326	0.444546	Tp53(-/-)/Tet2(-/-)vsTp53(-/-)+Tet2(-/-)	LSK
Utp18	-0.883084	0.0112152	Tp53(-/-)/Tet2(-/-)vsTp53(-/-)+Tet2(-/-)	LK
Utp18	-0.635772	0.0343604	Tp53(-/-)/Tet2(-/-)vsTp53(-/-)+Tet2(-/-)	LSK
Utp15	-0.294857	0.396844	Tp53(-/-)/Tet2(-/-)vsTp53(-/-)+Tet2(-/-)	LSK
Utp15	-0.0483871	0.919454	Tp53(-/-)/Tet2(-/-)vsTp53(-/-)+Tet2(-/-)	LK
Utp14a	-1.7247	0.00127597	Tp53(-/-)/Tet2(-/-)vsTp53(-/-)+Tet2(-/-)	LSK
Utp14a	-1.1162	0.0345042	Tp53(-/-)/Tet2(-/-)vsTp53(-/-)+Tet2(-/-)	LK
Utp11	1.30771	0.0250618	Tp53(-/-)/Tet2(-/-)vsTp53(-/-)+Tet2(-/-)	LSK
Utp11	-0.192554	0.797398	Tp53(-/-)/Tet2(-/-)vsTp53(-/-)+Tet2(-/-)	LK
Utf1	-4.8696	0.0107494	Tp53(-/-)/Tet2(-/-)vsTp53(-/-)+Tet2(-/-)	LK
Utf1	0.0414441	0.996312	Tp53(-/-)/Tet2(-/-)vsTp53(-/-)+Tet2(-/-)	LSK
Ust	-2.75784	0.105888	Tp53(-/-)/Tet2(-/-)vsTp53(-/-)+Tet2(-/-)	LK
Ust	-1.73674	0.26711	Tp53(-/-)/Tet2(-/-)vsTp53(-/-)+Tet2(-/-)	LSK
Uspl1	-0.375456	0.324228	Tp53(-/-)/Tet2(-/-)vsTp53(-/-)+Tet2(-/-)	LSK
Uspl1	-0.355607	0.369071	Tp53(-/-)/Tet2(-/-)vsTp53(-/-)+Tet2(-/-)	LK
Usp9x	-0.875298	0.0449135	Tp53(-/-)/Tet2(-/-)vsTp53(-/-)+Tet2(-/-)	LSK
Usp9x	-0.604878	0.190845	Tp53(-/-)/Tet2(-/-)vsTp53(-/-)+Tet2(-/-)	LK
Usp8	0.315438	0.456231	Tp53(-/-)/Tet2(-/-)vsTp53(-/-)+Tet2(-/-)	LK
Usp8	-0.303185	0.485307	Tp53(-/-)/Tet2(-/-)vsTp53(-/-)+Tet2(-/-)	LSK
Usp7	-0.440577	0.0504951	Tp53(-/-)/Tet2(-/-)vsTp53(-/-)+Tet2(-/-)	LSK
Usp7	0.0759343	0.786974	Tp53(-/-)/Tet2(-/-)vsTp53(-/-)+Tet2(-/-)	LK
Usp6nl	-1.77037	6.91562e-05	Tp53(-/-)/Tet2(-/-)vsTp53(-/-)+Tet2(-/-)	LSK
Usp6nl	-1.61165	0.000630131	Tp53(-/-)/Tet2(-/-)vsTp53(-/-)+Tet2(-/-)	LK
Usp54	-0.927882	0.0996216	Tp53(-/-)/Tet2(-/-)vsTp53(-/-)+Tet2(-/-)	LSK
Usp54	0.648429	0.253063	Tp53(-/-)/Tet2(-/-)vsTp53(-/-)+Tet2(-/-)	LK
Usp53	-0.300139	0.693759	Tp53(-/-)/Tet2(-/-)vsTp53(-/-)+Tet2(-/-)	LK
Usp53	-0.266317	0.743156	Tp53(-/-)/Tet2(-/-)vsTp53(-/-)+Tet2(-/-)	LSK
Usp5	0.989942	0.000814118	Tp53(-/-)/Tet2(-/-)vsTp53(-/-)+Tet2(-/-)	LSK
Usp5	1.02447	0.00125632	Tp53(-/-)/Tet2(-/-)vsTp53(-/-)+Tet2(-/-)	LK
Usp48	0.281031	0.461919	Tp53(-/-)/Tet2(-/-)vsTp53(-/-)+Tet2(-/-)	LK
Usp48	0.259038	0.507266	Tp53(-/-)/Tet2(-/-)vsTp53(-/-)+Tet2(-/-)	LSK
Usp47	-1.53999	0.00029613	Tp53(-/-)/Tet2(-/-)vsTp53(-/-)+Tet2(-/-)	LSK
Usp47	-0.0636763	0.898924	Tp53(-/-)/Tet2(-/-)vsTp53(-/-)+Tet2(-/-)	LK
Usp46	1.62451	0.00836482	Tp53(-/-)/Tet2(-/-)vsTp53(-/-)+Tet2(-/-)	LSK
Usp46	0.261204	0.711607	Tp53(-/-)/Tet2(-/-)vsTp53(-/-)+Tet2(-/-)	LK
Usp45	-0.253058	0.523598	Tp53(-/-)/Tet2(-/-)vsTp53(-/-)+Tet2(-/-)	LSK
Usp45	0.199285	0.617951	Tp53(-/-)/Tet2(-/-)vsTp53(-/-)+Tet2(-/-)	LK
Usp44	7.50757	0.00136221	Tp53(-/-)/Tet2(-/-)vsTp53(-/-)+Tet2(-/-)	LSK
Usp44	6.64234	0.00147124	Tp53(-/-)/Tet2(-/-)vsTp53(-/-)+Tet2(-/-)	LK
Usp43	-5.07358	0.0710914	Tp53(-/-)/Tet2(-/-)vsTp53(-/-)+Tet2(-/-)	LSK
Usp43	-2.5638	0.968253	Tp53(-/-)/Tet2(-/-)vsTp53(-/-)+Tet2(-/-)	LK
Usp42	1.36194	0.0157298	Tp53(-/-)/Tet2(-/-)vsTp53(-/-)+Tet2(-/-)	LSK
Usp42	-1.5137	0.022968	Tp53(-/-)/Tet2(-/-)vsTp53(-/-)+Tet2(-/-)	LK
Usp40	-0.842261	0.139362	Tp53(-/-)/Tet2(-/-)vsTp53(-/-)+Tet2(-/-)	LSK
Usp40	-0.450837	0.473249	Tp53(-/-)/Tet2(-/-)vsTp53(-/-)+Tet2(-/-)	LK
Usp4	0.621772	0.0931607	Tp53(-/-)/Tet2(-/-)vsTp53(-/-)+Tet2(-/-)	LK
Usp4	0.0117886	0.999864	Tp53(-/-)/Tet2(-/-)vsTp53(-/-)+Tet2(-/-)	LSK
Usp39	0.604279	0.123022	Tp53(-/-)/Tet2(-/-)vsTp53(-/-)+Tet2(-/-)	LSK
Usp39	0.583004	0.149341	Tp53(-/-)/Tet2(-/-)vsTp53(-/-)+Tet2(-/-)	LK
Usp38	-1.44092	0.0437861	Tp53(-/-)/Tet2(-/-)vsTp53(-/-)+Tet2(-/-)	LK
Usp38	0.348779	0.63338	Tp53(-/-)/Tet2(-/-)vsTp53(-/-)+Tet2(-/-)	LSK
Usp37	1.43354	0.00424838	Tp53(-/-)/Tet2(-/-)vsTp53(-/-)+Tet2(-/-)	LSK
Usp37	0.536643	0.280683	Tp53(-/-)/Tet2(-/-)vsTp53(-/-)+Tet2(-/-)	LK
Usp36	-1.04006	0.0107272	Tp53(-/-)/Tet2(-/-)vsTp53(-/-)+Tet2(-/-)	LSK
Usp36	-0.602983	0.148168	Tp53(-/-)/Tet2(-/-)vsTp53(-/-)+Tet2(-/-)	LK
Usp35	-3.26487	0.0657287	Tp53(-/-)/Tet2(-/-)vsTp53(-/-)+Tet2(-/-)	LK
Usp35	-1.82516	0.233619	Tp53(-/-)/Tet2(-/-)vsTp53(-/-)+Tet2(-/-)	LSK
Usp34	-0.356811	0.332381	Tp53(-/-)/Tet2(-/-)vsTp53(-/-)+Tet2(-/-)	LSK
Usp34	-0.0948815	0.835161	Tp53(-/-)/Tet2(-/-)vsTp53(-/-)+Tet2(-/-)	LK
Usp33	-1.26986	0.0118084	Tp53(-/-)/Tet2(-/-)vsTp53(-/-)+Tet2(-/-)	LSK
Usp33	-0.0366696	0.967776	Tp53(-/-)/Tet2(-/-)vsTp53(-/-)+Tet2(-/-)	LK
Usp32	-0.471898	0.321222	Tp53(-/-)/Tet2(-/-)vsTp53(-/-)+Tet2(-/-)	LK
Usp32	0.0851038	0.901998	Tp53(-/-)/Tet2(-/-)vsTp53(-/-)+Tet2(-/-)	LSK
Usp31	0.266739	0.664415	Tp53(-/-)/Tet2(-/-)vsTp53(-/-)+Tet2(-/-)	LSK
Usp31	0.192469	0.758777	Tp53(-/-)/Tet2(-/-)vsTp53(-/-)+Tet2(-/-)	LK
[truncated: 90,672 more rows]

## Sheet: Table S2
Table S2: Clinical and genetic characteristics of AML patient samples used for experiments
Collection ID	Diagnosis	Subtypes	Age at diagnosis	Collection Status	Blasts	Cytogenetics	gene_fusion	Flow Cytometry	Gene	Categorization	Mutation Type cDNA	cDNA Change	Protein Change	Sample type	Sample ID
7117	Biphenotypic AML	biphenotypic	72.5	De Novo	82	50-53,XX,+4,del(5)(q13q33),+6,+10,-11,del(18)(q?11.2q?21.1),+marx4-5[cp20].ish der(?)(KMT2A++)x4-5[2]		CD3-, CD4-, CD5-, CD8-, CD10-, CD14-, CD19+, CD20-, CD33+, CD34+, CD45-, CD56-	JAK2	Disease Associated	substitution	c.1849G>T	p.V617F	Bone marrow	TP53/TET2 comutant-1
									TET2	Disease Associated	substitution	c.1669C>T	p.Q557*
									TP53	Disease Associated	substitution	c.396G>C	p.K132N
									FLT3	Probably DA	substitution	c.1775T>C	p.V592A
									TET2	Probably DA	substitution	c.4044+2T>C	p.?
8029	AML, antecedent MDS/MPN	AML-MLD hx prior MDS/MPN	72.2 years	De Novo	77	46,XX[20]		CD2-, CD3-, CD4-, CD5-, CD7-, CD8-, CD10-, CD11-, CD13+, CD14-, CD15-, CD16-, CD19-, CD20-, CD33+, CD34+, CD41-, CD45-, CD56-, CD64-, CD71-, CD79-, CD117+, CD123+, CD235-, HLA-DR+, TdT-, MPO+	ASXL1	Disease Associated	duplication	c.1934dup	p.G646Wfs*12	Bone marrow	TP53/TET2 comutant-2
									BRAF	Disease Associated	substitution	c.1447A>G	p.K483E
									NRAS	Disease Associated	substitution	c.38G>T	p.G13V
									RUNX1	Disease Associated	duplication	c.1158dup	p.G387Rfs*213
									SETBP1	Disease Associated	substitution	c.2602G>A	p.D868N
									SRSF2	Disease Associated	substitution	c.284C>T	p.P95L
									TET2	Disease Associated	substitution	c.3500+1G>C	p.?
									TP53	Disease Associated	substitution	c.646G>T	p.V216L
									BRCA1	VUS	substitution	c.5567G>A	p.R1856Q
7945	AML	N/A	82.8	De Novo	35	46,XX[20]		CD2-, CD3-, CD4+, CD5-, CD7-, CD8-, CD10-, CD11+, CD13+, CD14 (subset) +, CD15+, CD16-, CD19-, CD20-, CD33 (bright) +, CD34 (subset) +, CD41-, CD45-, CD56-, CD64+, CD71+, CD79-, CD117 (subset) +, CD123+, HLA-DR+, TdT+, MPO+	TET2	Disease Associated	deletion	c.565del	p.S189Vfs*18	Blood	TP53/TET2 comutant-3
									TP53	Disease Associated	substitution	c.844C>T	p.R282W
									U2AF1	Disease Associated	substitution	c.470A>G	p.Q157R
									IL7R	VUS	substitution	c.772A>T	p.I258F
7924	AML	N/A	73.1	De Novo	84	40-43,XX,der(1)t(1;?3)(q12;q?13.2),add(3)(q?13.2),der(5)t(5;12)(q13;q13)ins(5;?)(q13;?),-7,-9,-12,add(15)(p11.2),-17,der(17)t(?8;17)(q21.3;q25),add(18)(q21.1),add(19)(p13.3),?add(21)(p11.2),+mar,1dmin[cp17]/46,XX[3]		CD3-, CD4-, CD5 (small subset) +, CD8-, CD10-, CD14-, CD19-, CD20-, CD33 (var) +, CD34+, CD45-, CD56-	KRAS	Disease Associated	substitution	c.437C>T	p.A146V	Bone marrow	TP53/TET2 comutant-4
									TET2	Disease Associated	deletion	c.822del	p.N275Ifs*18
									TET2	Disease Associated	deletion	c.444del	p.E149Nfs*3
									TP53	Disease Associated	substitution	c.817C>T	p.R273C
									NOTCH1	VUS	substitution	c.3245G>A	p.R1082H
									BRCA1	Likely Benign	substitution	c.1486C>T	p.R496C
U-16-1730	AML	FAB-M5	55-60	De Novo	0.15	46,XX,t(4;11)(q21;q23)[8]/46,XX[2, one is 4n]			KIT	Pathogenic	Substitution	c.2447A>T	p.D816V	Blood	TP53/TET2 comutant-5
									TET2	Uncertain Signficance	Substitution	c.4106C>T	p.S1369L
									TP53	Uncertain Signficance	Substitution	c.641A>G	p.H214R
									KMT2A rearrangement
U-18-3879	AML	FAB-M1	75-80	De Novo	0.41	45,XX,del(5)(q13q33),der(8)add(8)(p11.2)add(8)(q24),dic(17;18)(p11.2;p11.2),dmin[16,two w/nonclonal abnormalities]/46,XX[4]			GATA2	Uncertain Signficance	Substitution	c.970A>C	p.K324Q	Blood	TP53/TET2 comutant-6
									JAK2	Pathogenic	Substitution	c.1849G>T	p.V617F
									KIT	Uncertain Signficance	Substitution	c.1965T>A	p.N655K
									TET2	Pathogenic	Substitution	c.4393C>T	p.R1465
									TET2	Likely Pathogenic	Insertion	c.2140dupT	p.S714fs
									TP53	Pathogenic	Substitution	c.524G>A	p.R175H
U-18-3948	AML	FAB-M1	75-80	De Novo	0.57	45,XX,del(5)(q13q33),der(8)add(8)(p11.2)add(8)(q24),dic(17;18)(p11.2;p11.2),2-13dmin[15]/46,XX,add(10)(q11.2)[5].ish der(8)(MYC-),dmin(MYC+)			GATA2	Uncertain Signficance	Substitution	c.970A>C	p.K324Q	Bone marrow	TP53/TET2 comutant-7
									JAK2	Pathogenic	Substitution	c.1849G>T	p.V617F
									KIT	Uncertain Signficance	Substitution	c.1965T>A	p.N655K
									TET2	Pathogenic	Substitution	c.4393C>T	p.R1465
									TET2	Likely Pathogenic	Insertion	c.2140dupT	p.S714fs
									TP53	Pathogenic	Substitution	c.524G>A	p.R175H
U-18-0237	AML	FAB-M5	60-65	De Novo	0.22	46,XY,add(5)(q11.2)[3]/41,sl,-2,der(4)t(4;12)(p14;q13),-7,-12,-16,-18,add(20)(q11.2),der(21)(2pter->2p13::2q33->2q11.2::21p11.2->21q22.1::21q22.3->21qter)[9]/41,sdl1,add(19)(q12)[5]/41,sdl1,add(7)(p15),add(10)(q22)[2]/46,XY[1]			TP53	Pathogenic	Substitution	c.1024C>T	p.R342	Bone marrow	TP53/TET2 comutant-8
									TET2	Uncertain Signficance	Substitution	c.4715G>A	p.R1572Q
U-18-3620	MDS transform to AML	AML-MRC	60-65	De Novo		Not done			DNMT3A	Likely Pathogenic	Substitution	c.2580G>A	p.W860	Blood	TP53/TET2 comutant-9
									DNMT3A	Uncertain Signficance	Substitution	c.1973A>T	p.D658V
									TET2	Uncertain Signficance	Substitution	c.4034A>C	p.Y1345S
									TP53	Likely Pathogenic	Substitution	c.740A>T	p.N247I
U-19-2407	AML	N/A	65-70	De Novo	0.39	46,XY,+9,dic(9;18)(q12;p11.2)[15,one w/nonclonalabnormalities]/47,sl,+21[4]/46,XY[15]			CEBPA	Pathogenic	Deletion	c.65_72delCCCCGCAC	p.P22fs	Bone marrow	TP53/TET2 comutant-10
									JAK2	Pathogenic	Substitution	c.1849G>T	p.V617F
									PHF6	Uncertain Signficance	Substitution	c.821G>A	p.R274Q
									RUNX1	Likely Pathogenic	Insertion	c.1274dupC	p.P426fs
									SRSF2	Pathogenic	Substitution	c.284C>A	p.P95H
									TET2	Likely Pathogenic	Substitution	c.1687G>T	p.G563
									TP53	Pathogenic	Substitution	c.734G>A	p.G245D
U-22-2256	AML	N/A	70-75	De Novo	0.05	46,Y,-X,add(1)(p13),add(5)(q13),-6,-7,+11,der(11)t(1;11)(p13;p11.2)x2,-20,+mar1,+mar2,+mar3[cp3]/44,XY,del(1)(p32p36.1),-2,-3,-5,-7,-10,-14,-18,+mar4,+mar5,+mar6,+mar7,+mar8[2]/46,XY[12]/nonclonal[3]			TET2	Uncertain Signficance	Deletion	c.3804_3806delGAG	p.R1269del	Bone marrow	TP53/TET2 comutant-11
									TP53	None	None	None	None
									TP53	None	None	None	None
U-22-0851	MDS	N/A	65-70	De Novo	0.02	45,XY,-7[2]/46,XY[18].nuc ish(D7Z1,D7S486)x1[16/208]			SF3B1	Pathogenic	Substitution	c.2098A>G	p.K700E	Bone marrow	TP53/TET2 comutant-12
									TET2	Likely Pathogenic	Insertion	c.4021dupG	p.A1341fs
									TP53	Likely Pathogenic	Deletion	c.4914delA	p.V1639fs
									TET2	Pathogenic	Substitution	c.700T>A	.Y234N
U-14-1982	AML	FAB-M5	65-70	De Novo	0.06	46,XX[20]		CD2+, CD3+, CD4+, CD5+, CD7+, CD8-, CD10-, CD11+, CD13+, CD14+, CD15+, CD16-, CD19-, CD20-, CD33 (bright) +, CD34 (subset) +, CD56+, CD64+, CD71+, CD117 (subset) +, HLA-DR+	NPM1	Unknown	Unknown	Not Available	Not Available	Bone Marrow	TP53/TET2 WT-1
									FLT3-TKD	Unknown	Not Available	Not Available	Not Available
U-15-0687	AML	FAB-M2	60-65	De Novo	0.69	N/A		CD2+, CD3+, CD4+, CD5+, CD7+, CD8+, CD10+, CD11+, CD13+, CD14+, CD15+, CD16-, CD19+, CD20-, CD33 (bright) +, CD34 (subset) +, CD56+, CD64+, CD71+, CD117 (subset) +, HLA-DR+, TdT+	CEBPA / RUNX1T1-RUNX1 rearrangement	Likely Pathogenic	Substitution	c.690G>T	Not Available	Blood	TP53/TET2 WT-2
U-15-0688	AML	FAB-M2	60-65	De Novo	0.47	46,XY,t(8;21)(q22;q22)[20]		CD2+, CD3+, CD4+, CD5+, CD7+, CD8+, CD10+, CD11+, CD13+, CD14+, CD15+, CD16-, CD19+, CD20-, CD33 (bright) +, CD34 (subset) +, CD56+, CD64+, CD117 (subset) +, HLA-DR+	CEBPA / RUNX1T1-RUNX1 rearrangement	Likely Pathogenic	Substitution	c.690G>T	Not Available	Bone Marrow	TP53/TET2 WT-3
U-15-2518	AML	FAB-M2	55-60	De Novo	0.67	46,XY[19]/nonclonal[1]		CD2+, CD3+, CD4+, CD5+, CD7+, CD8+, CD10+, CD11+, CD13+, CD14+, CD15+, CD16-, CD19+, CD20-, CD33 (bright) +, CD34 (subset) +, CD56+, CD64+, CD117 (subset) +, HLA-DR+, MPO+	None	N/A	N/A	Not Available	Not Available	Bone Marrow	TP53/TET2 WT-4
U-18-6524	AML	N/A	65-70	De Novo	0.64	46,XY,der(20)t(11;20)(q13;q13.3)[2]/46,XY[18]		CD2+, CD3+, CD4+, CD5+, CD7+, CD8+, CD10+, CD11+, CD13+, CD14+, CD15+, CD16-, CD19+, CD20-, CD33 (bright) +, CD34 (subset) +, CD56+, CD64+, CD117 (subset) +, HLA-DR+	IDH1 / KMT2A rearrangement	Likely Pathogenic	Substitution	c.394C>T	p.R132C	Bone Marrow	TP53/TET2 WT-5
U-18-6560	AML	N/A	65-70	De Novo	0.87	N/A		CD2+, CD3+, CD4+, CD5+, CD7+, CD8+, CD10+, CD11+, CD13+, CD14+, CD15+, CD16+, CD19+, CD20-, CD33 (bright) +, CD34 (subset) +, CD56+, CD64+, CD117 (subset) +, HLA-DR+, MPO+	IDH1 / KMT2A rearrangement	Likely Pathogenic	Substitution	c.394C>T	p.R132C	Blood	TP53/TET2 WT-6
U-17-2250	AML	AML-MRC	75-80	De Novo	0.69	N/A			TP53	Likely Pathogenic	Substitution	c.742C>G	p.R248G	Bone Marrow	TP53 mutant-1
									FLT3-ITD	Unknown	Unknown	Unknown	Unknown
									DNMT3A	Uncertain Signficance	Substitution	c.976C>T	p.R326C
U-17-2257	AML	AML-MRC	75-80	De Novo	0.75	45,XX,add(3)(p21),add(4)(q21),del(5)(q15q35),-9,der(11)(pter->q23::q21->q23::q13->qter),del(12)(p11.2),-13,-13,-15,-19,+mar1,+mar2,+mar3,+mar4[13,twow/nonclonal abnormalities]/45,sl,-7,+mar5[6]/46,sdl1,+8[cp1].ish del(5)(CSF1R-,D5S23:D5S721+),trp(11)(KMT2A+++)			TP53	Likely Pathogenic	Substitution	c.742C>G	p.R248G	Blood	TP53 mutant-2
									FLT3-ITD	Unknown	Unknown	Unknown	Unknown
									DNMT3A	Uncertain Signficance	Substitution	c.976C>T	p.R326C
U-18-0522	AML	FAB-M2	60-65	De Novo	0.56	45,XX,add(5)(q13),-7,+8,del(9)(q22q33),der(14)t(14;17)(p11.2;q21),add(15)(q15),-16,-17,+20[11]/44,sl,-19[2]/44-46,sdl1,+add(5)(q13),add(8)(q24)[cp3]/44,sdl2,-del(5),del(8)(q13q22),+15,-add(15)[3]/46,XX[1]			TP53 I255T	Likely Pathogenic	Substitution	c.764T>C	p.I255T	Bone Marrow	TP53 mutant-3
U-19-3613	AML	AML-MRC	70-75	De Novo	0.23	44,XX,inv(3)(q13.2q21)?c,-5,-6,der(9)t(9;17)(p13;p11.2),add(11)(p14),der(12)t(5;12)(p15.1;q24.1),add(14)(p11.2),-17,add(18)(p11.2),+21,der(21)t(6;21)(q12;p13),i(21)(q10)[3]/44,sl,t(17;19)(q21;p13.3)[16,one w/nonclonal abnormalities]/45,sl,+6,-add(11)(p14),+add(11)(q13),-13,-14,i(17)(q10),-add(18),-der(21)t(6;21),-i(21),+mar1,+mar2,+mar3,+mar4,+mar5,+mar6[cp6]/46,XX,inv(3)(q13.2q21)?c[3]/nonclonal…			DNMT3A	Uncertain Signficance	Substitution	c.2246G>A	p.R749H	Bone Marrow	TP53 mutant-4
									TP53	Pathogenic	Substitution	c.844C>7	p.R282W
U-19-5593	AML	FAB-M1	60-65	De Novo	0.73	46,XX[20]			IDH2	Pathogenic	Substitution	c.419G>A	p.R140Q	Bone Marrow	TP53 mutant-5
									DNMT3A	Pathogenic	Substitution	c.2644C>T	p.R882C
									PML	Uncertain Signficance	Substitution	c.677A>G	p.K226R
									TP53	Uncertain Signficance	Substitution	c.148A>G	p.150V
U-21-0579	AML	AML-MRC	70-75	De Novo	0.11	44,XX,dic(5;17)(q11.2;p11.2),der(7)(?::p13->q11.2::?),-12,-19,+mar[18]/46,XX[2].ish dic(5;17)(D5S23:D5S721+,CSF1R-),der(7)(D7Z1+,D7S486-)			TP53	Likely Pathogenic	Substitution	c.481G>A	p.A161T	Bone Marrow	TP53 mutant-6
U-19-2645	AML	FAB-M1	75-80	De Novo	0.95	46,XX[20]			BCOR	Uncertain Signficance	Substitution	c.850G>A	p.D284N	Bone Marrow	TET2 mutant-1
									DNMT3A	Likely Pathogenic	Substitution	c.1611C>A	p.C537
									NPM1	Pathogenic	Insertion	c.860_863dupTCTG	p.W288fs
									TET2	Likely Pathogenic	Insertion	c.3812dupG	p.C1271fs
									TET2	Uncertain Signficance	Substitution	c.5618T>C	p.I1873T
									FLT-ITD	Uncertain Signficance	Unknown	Unknown	Unknown
U-19-5794	AML	N/A	80-85	De Novo	0.9	46,XX[20]			NPM1	Pathogenic	Insertion	c.860_863dupTCTG	p.W288fs	Bone Marrow	TET2 mutant-2
									FLT3-ITD	Pathogenic	Insertion	c.1770_1793dupCTACGTTGATTTCAGAGAATATGA	p.Y597_E598insDYVDFREY
									TET2	Likely Pathogenic	Deletion	c.3513_3517delGGGTA	p.G1172fs
									TET2	Likely Pathogenic	Substitution	c.5541G>A	p.W1847
U-20-0285	AML		50-55	De Novo	0.9	N/A			NPM1	Pathogenic	Insertion	c.863_864insTCGG	p.W288fs	Blood	TET2 mutant-3
									TET2	Likely Pathogenic	Substitution	c.1669C>T	p.Q557
U-21-1700	AML	FAB-M5	60-65	De Novo	0.28	46,XY[20]			CSF3R	Uncertain Signficance	Substitution	c.2458C>T	p.Q820	Bone Marrow	TET2 mutant-4
									NPM1	Pathogenic	Insertion	c.863_864insCCTG	p.W288fs
									TET2	Uncertain Signficance	Substitution	c.5633G>C	p.R1878P
U-22-0325	AML	N/A	75-80	De Novo	0.48	46,XX[19]/nonclonal[1]			DNMT3A	Pathogenic	Substitution	c.2644C>T	p.R882C	Bone Marrow	TET2 mutant-5
									NPM1	Pathogenic	Insertion	c.860_863dupTCTG	p.W288fs
									ANKRD26	Uncertain Signficance	Substitution	c.1327G>A	p.G443R
									TET2	Likely Pathogenic	Substitution	c.4546C>T	p.R1516
U-22-0332	AML	N/A	75-80	De Novo	0.21	N/A			DNMT3A	Pathogenic	Substitution	c.2644C>T	p.R882C	Blood	TET2 mutant-6
									NPM1	Pathogenic	Insertion	c.860_863dupTCTG	p.W288fs
									ANKRD26	Uncertain Signficance	Substitution	c.1327G>A	p.G443R
									TET2	Likely Pathogenic	Substitution	c.4546C>T	p.R1516
U-22-0419	AMML	FAB-M4	60-65	De Novo	0.12	N/A			NPM1	Pathogenic	Insertion	c.863_864insCCTG	p.W288fs	Blood	TET2 mutant-7
									TET2	Pathogenic	Substitution	c.1777C>T	p.Q593
									TET2	Pathogenic	Deletion	c.4791delC	p.Y1598fs
7031	AML	N/A	59.5 years	Relapsed	95	46,XY[15]		CD5-, CD10-, CD13+, CD14-, CD15-, CD19-, CD20-, CD33+, CD34-, CD56-, CD64+, CD79-, HLA-DR-, TdT-, MPO+	ATM	VUS	substitution	c.2848C>T	p.L950F
									DNMT3A	Disease Associated	substitution	c.2644C>T	p.R882C
									FLT3	Disease Associated	insertion	c.1814_1815insAAGAGAATATGAATATGATCTCAAATGGGAGTT	p.E604_Phe605insLREYEYDLKWE	Bone marrow	TET2 mutant-8
									IDH2	Disease Associated	substitution	c.419G>A	p.R140Q
									NPM1	Disease Associated	duplication	c.860_863dup	p.W288Cfs*12
7050	AML	N/A	67.2 years	De Novo	93.4	46,XX[20]		CD5-, CD10-, CD13+, CD14-, CD15-, CD19-, CD20-, CD33+, CD34-, CD56-, CD64+, CD79-, HLA-DR-, TdT-, MPO-	CEBPA	Disease Associated	duplication	c.173dup	p.H59Afs*84
									DNMT3A	Disease Associated	duplication	c.894dup	p.K299Efs*25
									FLT3	Disease Associated	substitution	c.2503G>T	p.D835Y	Bone marrow	TET2 mutant-9
									FLT3	Disease Associated	duplication	c.1773_1826dup	p.V592_N609dup
									NPM1	Disease Associated	insertion	c.863_864insCCAG	p.W288Cfs*12
									TET2	Disease Associated	deletion	c.3113del	p.K1038Sfs*17
									TET2	Disease Associated	substitution	c.1381C>T	p.Q461*
2263	ALL with lineage switch to AML	N/A	14.4 years	multiply relapsed		48,XX,t(4;11)(q21;q23),+der(4)t(4;11),+6,der(17)t(8;17)(q13;p13)[17]/52,idem,+5,+9,+21,+21[1]	KMT2A(NM_005933.3)exon8-AFF1(NM_005935.3)exon4	CD4, CD13 (low), CD15, CD33, CD38, CD56 (variable), CD64, CD123, and HLA-DR	BCORL1	Disease Associated	substitution	c.3065T>C	p.I1022T
									NOTCH1	Disease Associated	substitution	c.1862G>A	p.R621H
									NRAS	Disease Associated	substitution	c.182A>G	p.Q61R	Bone marrow	TP53 mutant-7
									NRAS	Disease Associated	substitution	c.181C>A	p.Q61L
									PRPF8	Disease Associated	substitution	c.6050C>T	p.S2017L
									TP53	Disease Associated	substitution	c.845G>C	p.R282P
									TP53	Disease Associated	substitution	c.743G>A	p.R248Q

## Sheet: Table S3
Tabel S3: Differentially expressed genes in Tp53-/-Tet2-/- granulocyte macrophage progenitors (GMPs) compared to Tet2-/- GMPs.
Symbol	log2 Fold-change	Adjusted P-value
Cd34	4.62768	1.99e-277
Serpinf1	4.07249	5e-277
Clstn3	6.10419	1.49e-275
F7	7.09839	1.5e-272
Ccl9	3.92215	9.6e-265
Mt1	3.81791	2.07e-218
Etv5	4.4295	4.58e-196
Clec4d	4.87028	1.07e-187
Mgam	3.62964	5.93e-185
Tcam1	4.75205	1.09e-171
Noc2l	3.10227	1.13e-170
Penk	3.65437	1.64e-165
Dock9	3.65801	1.48e-164
Susd1	2.83928	1.16e-163
Ank	3.16845	4.03e-156
Antxr1	5.89488	2.41e-153
Ccl3	4.11854	3.89e-152
Lpl	3.30428	1.39e-147
Slc2a8	3.82383	4.14e-145
LOC102636203	4.47558	2.85e-141
C030034L19Rik	4.6646	7.42e-130
Tgif1	3.26962	2.87e-129
Tmem201	3.38792	3.06e-129
Ccdc80	4.61723	4.35e-129
Dhrs3	2.6731	1.23e-127
Runx1	2.68332	1.86e-123
2900026A02Rik	3.73891	7.02e-123
Cd200r4	3.95678	7.74e-122
Tmem205	2.78017	5.23e-121
Tbc1d5	3.21776	2.51e-119
St6galnac3	4.98972	2.84e-118
Fads2	3.48586	1.52e-115
Gnb5	3.85043	3.7e-114
Itgb3	3.34358	3.4e-111
Retsat	3.67005	2.21e-110
Emc1	2.8931	6.18e-109
Gabarapl1	2.73637	2.71e-107
Vwa5a	2.56504	2.99e-105
LOC108167732	4.26868	5.67e-105
Pecam1	2.7969	1.36e-103
Clec5a	2.38266	2.08e-103
Rhoj	3.80508	2.97e-102
Erg	3.36834	2.82e-101
Nmnat3	3.09271	7.02e-100
Dab2	5.73137	1.59e-98
Hmgn3	3.34813	2.77e-98
Kdm4a	2.44043	5.51e-98
Ppan	2.75638	1.98e-97
Tnfsf8	4.56481	2.46e-97
Nrg4	4.52394	1.07e-96
Slco4a1	3.10541	1.69e-96
Tmem108	8.43902	2.4e-96
Kcnj2	3.45354	3.97e-96
Clec4e	4.29719	1.27e-95
Afap1l1	2.89248	1.57e-94
Tfdp2	2.41518	1.58e-92
Slc4a8	3.37397	1.7e-92
Gnl2	2.53472	3.88e-91
Jun	2.1277	6.83e-91
Sfmbt2	3.44201	2.11e-90
Kif17	3.08167	1.82e-89
Padi2	3.25475	1.13e-88
Fam206a	2.25453	2.76e-88
Iffo1	2.63883	3.96e-88
Actr3b	4.18551	1.72e-87
Nop2	2.50037	2.33e-87
Snx5	1.91882	8.35e-86
Spred1	2.26929	9.47e-86
4930455G09Rik	3.76072	1.41e-84
Gata2	2.7183	1.25e-82
Nktr	2.90486	4.74e-82
A230050P20Rik	2.72092	1.11e-81
Fus	2.30242	2.87e-81
Plekhn1	2.62969	4.44e-81
Gatb	3.22184	2.97e-80
Il3ra	2.41928	3.26e-80
Tespa1	3.01224	4.2e-80
Clec7a	2.12544	3.49e-79
Tubb6	2.36098	1.05e-78
Maff	3.76264	1.6e-78
Cercam	3.14064	2.51e-78
Upk3bl	6.17029	2.74e-78
Nudt5	2.01635	7.55e-78
Cpa3	2.89597	3e-77
Capn11	4.2055	3.75e-77
Bcat1	4.27912	5.27e-77
Slc16a3	3.14405	8.1e-77
Errfi1	4.25718	1.41e-76
Chn2	2.5144	5.58e-76
Pde1b	2.41127	1.13e-74
Zyg11b	2.51356	2.61e-74
Tmem9	2.97012	3.69e-74
Akap1	2.72702	6.04e-74
Tmem50a	2.34012	8e-74
Mrpl38	2.43769	7.68e-73
Pef1	2.61008	8.24e-73
Zfp105	3.77776	1.33e-71
Mrto4	2.22966	1.7e-71
Plod1	2.25807	3.82e-71
Slc36a2	2.84775	9.52e-71
Vps13c	2.13039	1.79e-70
Tex264	2.32304	2.09e-70
Prpf4	2.21029	3.44e-70
Mad2l2	2.39658	5.39e-70
Itga6	2.29272	2e-69
Sepn1	2.76439	3.17e-69
Pex14	2.17321	3.32e-69
Zw10	2.41868	4.39e-69
Mtfr1l	2.10911	7.03e-69
Nudc	2.29742	1.16e-68
Hdac5	2.18777	1.69e-68
Arsg	5.58765	1.81e-68
Tdrkh	5.95309	2.46e-68
Lrp12	3.22306	6.15e-68
Slc2a6	2.62744	8.53e-68
Ubl7	2.20783	8.96e-68
Ptgir	3.01815	9.01e-68
Dusp6	3.91876	9.04e-68
Atf7ip	2.41287	1.74e-67
Nlrp1b	3.37198	1.93e-67
Ubr4	2.52904	4.26e-67
Iqcc	2.56452	2.02e-66
Slc31a1	2.03808	3.25e-66
Hpse	2.00539	3.65e-66
Ppp2r1b	2.22311	8.38e-66
Trim13	3.05673	1.78e-65
Rpn1	1.92423	1.95e-65
St6galnac4	2.01368	4.52e-65
Milr1	2.04734	9.91e-65
Polr3h	2.40163	1.94e-64
Rusc2	4.61545	5.32e-63
Siae	2.18708	5.89e-63
Tmem59	1.98059	9.19e-63
Med22	2.34989	1.22e-62
Neurl3	2.8543	1.27e-62
Fam117a	1.91383	1.42e-62
Zc3hc1	2.00977	4.17e-62
Spats2	4.49047	9.33e-62
Ccr1	2.05641	1.24e-61
Tprgl	2.452	1.5e-61
Stom	2.03558	1.54e-61
Mst1	4.54298	1.75e-61
Ctsz	1.98062	2.35e-61
Myc	2.30562	3.79e-61
Elovl5	1.7279	4.73e-61
Mrps22	2.17916	4.75e-61
Slc25a23	2.62461	1.78e-60
Ccnd2	2.43545	3.15e-60
Ctnnb1	1.80069	4.49e-60
Dtd1	2.06838	6.19e-60
Ptcd3	2.43387	6.56e-60
Jag2	5.99192	7.24e-60
Rictor	2.15034	1e-59
Dock6	4.35853	1.13e-59
Zbtb38	2.31687	1.39e-59
Ndc1	2.45136	1.57e-59
Pgm2	2.17321	2.25e-59
Copg1	1.98781	3.47e-59
Ostc	1.8126	1.52e-58
Nop58	1.9316	1.87e-58
Asun	2.16174	2.19e-58
Mmp8	1.82821	2.28e-58
Lsm10	2.03819	3.64e-58
Mecr	2.29697	6.99e-58
Foxj3	2.74604	7.21e-58
Rgs18	2.38538	1.96e-57
Rprd1a	2.57196	2.7e-57
Ccnd1	5.01851	3.27e-57
Acvr2a	3.01831	3.34e-57
Eif5a2	3.33456	4.18e-57
Crtap	2.22233	6.13e-57
Cdc20	1.84875	1.65e-56
Sdcbp	1.78128	3.4e-56
Pla2g12a	2.90629	3.86e-56
Wdr6	1.7324	6.13e-56
Ift74	3.64324	7.93e-56
Gpd1l	1.86051	1.03e-55
Atp1a3	2.08883	1.63e-55
Mfge8	2.38148	2.38e-55
Mxi1	2.93085	3.63e-55
Iqcg	6.33779	5.02e-55
Ipp	2.31277	5.27e-55
Scmh1	2.12249	5.31e-55
Magoh	2.05958	5.62e-55
Eprs	1.89972	5.63e-55
Lat2	1.95132	2.13e-54
Zfp212	1.96396	2.99e-54
Thyn1	2.07331	3.95e-54
Hmgcr	1.90473	4.02e-54
Cd300lb	2.20002	5.02e-54
Plppr2	3.8263	7.16e-54
Srm	1.85459	8.39e-54
Ncam1	1.78017	8.88e-54
Uck2	1.77531	1.63e-53
Gfi1b	2.94603	2.04e-53
Slc7a1	2.35342	2.17e-53
Osbpl5	2.35429	2.45e-53
Fkbp15	1.94547	8.91e-53
Slc35b4	2.20147	9.05e-53
Fam107b	1.81612	1.55e-52
Gm1673	2.95222	1.86e-52
Ubiad1	2.25592	2.07e-52
Sgip1	3.21333	4.35e-52
Gpx3	1.88507	4.54e-52
Sh2d5	2.1536	6.35e-52
Slpi	1.90679	7.04e-52
AU022252	2.79352	7.61e-52
Gm30189	2.37696	2.89e-51
Fam83f	5.29747	3.7e-51
Sf3a3	1.80378	4.03e-51
Mtap	1.95687	7.95e-51
Fads1	2.18122	1.05e-50
Camta1	1.85639	2.42e-50
Rogdi	1.73508	2.74e-50
Il12rb2	2.98819	2.95e-50
Eri3	2.29066	3.39e-50
Scaf4	1.79064	5.99e-50
AU040320	2.17791	1.06e-49
Mcm2	1.81963	1.25e-49
Asph	1.94934	1.29e-49
Rin3	1.92736	1.45e-49
Dmc1	6.14652	1.79e-49
Rbm38	1.84084	2.63e-49
Hacd4	1.77032	3.7e-49
Minos1	1.93763	6.38e-49
Uqcc2	1.65273	7.41e-49
Flt1	4.50985	1.07e-48
Kmt2d	1.62616	1.07e-48
Cyb5r4	1.85201	1.32e-48
Prim1	1.85635	1.38e-48
Ampd2	1.96335	1.44e-48
Ube4b	1.6986	2.07e-48
Phf11d	2.39627	2.96e-48
Dcaf4	2.06233	3.2e-48
Nup214	1.83016	3.48e-48
Nol6	1.80826	3.89e-48
9930104L06Rik	1.72988	5.92e-48
Zwilch	2.25298	8.59e-48
Gbgt1	5.98286	9.55e-48
Arpc4	1.61257	1.48e-47
1110001J03Rik	1.74391	1.55e-47
Rcc2	1.91393	3.15e-47
Etv6	1.7326	3.63e-47
Rpa2	1.99734	3.92e-47
Gtf2a2	1.71056	4.49e-47
Cd53	1.7826	5.1e-47
Mdn1	1.8087	6.1e-47
Tmem39b	2.01148	6.82e-47
Abcd2	1.89857	1.05e-46
Cd9	1.81907	1.2e-46
Mrrf	2.14201	1.21e-46
Adi1	1.69872	1.48e-46
Abhd11	1.97902	2.29e-46
Nipal3	1.67108	3.74e-46
Ulbp1	2.11039	3.76e-46
H6pd	1.73662	4.29e-46
Tax1bp1	1.81856	4.66e-46
Ssbp1	1.70231	5.17e-46
Lrp8	1.7107	5.18e-46
Cln6	1.73267	6.95e-46
Zcchc11	2.39615	1.06e-45
Spred2	2.4431	1.08e-45
Ptbp3	1.66263	1.15e-45
Naglu	2.24547	3.89e-45
Ikbkap	2.42599	4.72e-45
Eaf1	1.65378	5.21e-45
Fam57a	3.65843	5.5e-45
Mlxip	1.73759	7.2e-45
Ubn2	1.88624	7.97e-45
Mmachc	2.22484	8.53e-45
Pafah1b3	1.7765	9.89e-45
Lmo2	1.49415	1.05e-44
Acad10	2.36359	1.23e-44
Nxpe4	3.3647	1.51e-44
Fgl2	1.65567	2.35e-44
Paip2b	2.00138	2.48e-44
Tgs1	2.17385	4.91e-44
Hook1	3.6784	7.99e-44
Ccdc163	1.81871	8.06e-44
Exosc10	1.86343	9.07e-44
1700112E06Rik	2.03533	9.19e-44
Tmprss3	4.17916	1.34e-43
Sat2	1.88301	1.57e-43
Lamp1	1.44321	1.72e-43
Anks1	1.854	1.84e-43
Rnf220	1.51846	1.85e-43
Snip1	1.75787	2.18e-43
Eif3g	1.51711	2.4e-43
Ndufb6	1.76788	2.65e-43
Nfya	1.88183	2.87e-43
Sc5d	1.68802	2.9e-43
Dync2h1	2.32375	3.26e-43
Gm26947	3.25829	4.63e-43
Gdf3	2.4321	6.85e-43
Alg6	2.29347	7.38e-43
Parp1	1.35488	1.47e-42
Tnfaip2	1.53769	1.62e-42
Cacna1a	5.56189	2.15e-42
A430005L14Rik	1.60311	2.85e-42
Slc41a3	2.28857	3.64e-42
Ddx47	1.62494	5.12e-42
Hacd1	2.43738	6.02e-42
Smarcc1	1.75105	6.44e-42
Clec1b	3.31451	6.66e-42
Tnfrsf1b	1.49595	6.82e-42
Smyd5	1.62503	1.39e-41
Arl5b	2.13824	1.46e-41
Cpsf4	1.48294	1.5e-41
Cd28	2.13883	1.69e-41
Zpr1	1.48302	1.96e-41
Rrp9	2.10891	2.81e-41
Glipr1	1.35214	3.17e-41
Trem3	1.78152	4.2e-41
Dio2	2.27816	4.78e-41
Smarca4	2.06773	5.43e-41
Cep70	1.83342	5.9e-41
Ciz1	2.00726	6e-41
Wdr5	1.54949	1.33e-40
Srrm1	1.70358	1.75e-40
1110019D14Rik	2.92621	1.94e-40
Tnrc6c	1.58027	2.57e-40
Setd5	1.66959	2.59e-40
Gm12942	2.42259	2.93e-40
Adgrg1	1.97948	2.94e-40
Setx	1.94028	3.69e-40
Cdk19	1.64992	3.88e-40
Mto1	1.75644	4.13e-40
St3gal3	1.9994	4.13e-40
Txnrd3	2.79602	4.5e-40
Psmd1	1.92878	5.32e-40
Zfand4	2.18675	7.98e-40
Fcgr3	1.96932	1.49e-39
Rad18	2.00485	1.52e-39
Chd5	5.64078	1.67e-39
Svbp	1.90336	1.68e-39
Mrpl3	1.45838	1.79e-39
Kdm3a	1.66115	1.8e-39
Med18	1.68953	1.96e-39
Nicn1	3.18536	2e-39
Pkn3	2.13178	2.2e-39
D330041H03Rik	2.26223	2.27e-39
Lpcat3	1.87873	2.88e-39
Chchd4	1.54165	3.21e-39
Cdk5rap2	2.28405	3.44e-39
Rbm5	1.78283	3.83e-39
Mysm1	1.90566	4.86e-39
AI504432	1.82509	4.97e-39
2810006K23Rik	1.84891	5.88e-39
Lyplal1	3.31316	1e-38
Pitrm1	2.10004	1.15e-38
Pin1	1.65557	1.91e-38
Atxn7l1	1.49433	2.43e-38
Scd2	2.09764	2.92e-38
Celf2	1.51457	3.02e-38
Ndufa4	1.33436	3.24e-38
Slc38a1	1.82687	3.31e-38
Ogg1	2.57166	3.54e-38
Slc7a6	1.62398	3.67e-38
Whrn	2.68363	3.81e-38
2024-03-06	1.44326	3.93e-38
Cdkn2a	7.40311	3.97e-38
1700030C10Rik	3.34879	4.96e-38
Atp1b3	1.47391	5.01e-38
Pdgfrb	2.97696	6.87e-38
Dnajc11	1.75688	6.88e-38
Pls3	2.81955	6.98e-38
Snhg10	2.41862	7.15e-38
Necap1	1.75376	8.67e-38
Dcaf7	1.55158	1.19e-37
Stil	1.69843	1.4e-37
Dynll2	1.97495	1.51e-37
Nt5dc2	1.78221	1.54e-37
Galk1	1.52109	1.78e-37
Lrrc58	1.55753	1.91e-37
Mtfp1	2.1449	2e-37
Csf3r	1.73616	2.06e-37
Xpo4	2.21549	2.21e-37
Klrk1	2.43671	2.66e-37
Gtf3a	1.67396	2.74e-37
Man2b2	1.99395	2.84e-37
Eif3e	1.45793	3.83e-37
BC035044	1.42931	4.56e-37
Uqcr10	1.9729	6.49e-37
Timm9	2.05802	7.58e-37
Carm1	1.67015	8.88e-37
Cops7a	1.8115	1e-36
Slc35a1	1.92106	1.12e-36
Ift140	1.60121	1.32e-36
Glce	1.9257	1.75e-36
Cuta	1.38927	2.01e-36
Cxcr2	3.38307	2.02e-36
Il12a	2.71544	2.12e-36
Pdk2	2.06522	2.27e-36
4931406C07Rik	1.9603	2.3e-36
Gbas	1.5004	2.89e-36
Enpp4	1.95917	2.94e-36
Acy1	1.75182	3.04e-36
Tmed3	1.49381	3.11e-36
Cd63	1.60268	4.23e-36
Abcb1b	2.55036	4.26e-36
Aacs	1.94322	4.39e-36
Ubash3a	2.57289	4.43e-36
Ezr	1.50189	4.68e-36
Park7	1.23087	4.96e-36
Zmym1	2.01346	6.17e-36
Clu	3.01879	7.03e-36
Fnbp1	1.68836	7.11e-36
Hexim2	2.68166	7.35e-36
Cmc1	1.53016	9.6e-36
Rnpc3	1.59894	1.13e-35
Pus7	1.4956	1.14e-35
U2surp	1.65613	1.17e-35
Cxcr4	1.2593	1.22e-35
Spns3	1.48319	1.31e-35
Trpv4	5.01252	1.63e-35
Ttyh2	3.32383	1.84e-35
Elp6	2.03847	1.88e-35
Ninj1	1.75519	2.52e-35
Fcgr2b	1.65813	2.58e-35
Ccdc28a	2.01043	2.82e-35
Zfp945	2.11434	3.79e-35
Abca9	5.13587	4.83e-35
Casp2	1.47744	5e-35
Aup1	1.26956	5.87e-35
Grhpr	1.66409	6.01e-35
Fam46a	1.45245	6.22e-35
Atr	1.80084	7.41e-35
Fopnl	1.7519	8.26e-35
Ern1	1.43411	8.92e-35
Ecsit	1.7439	1.07e-34
Kdsr	1.75473	1.61e-34
Slc2a3	1.76643	1.62e-34
Ttc12	3.69418	1.71e-34
Utp11l	2.12503	2.43e-34
S100pbp	1.95524	2.9e-34
Tbrg4	1.49628	3.15e-34
Pms2	1.61719	3.77e-34
Dhx33	1.68536	3.85e-34
Nod1	1.43214	3.95e-34
Tchp	2.27585	4.11e-34
Mgst3	1.48	4.48e-34
Pithd1	1.99851	5.75e-34
Snw1	1.28227	6.13e-34
Slc37a4	1.48334	8.34e-34
Dffb	1.47323	9.06e-34
Cwf19l2	1.68419	9.56e-34
Uchl3	1.70914	9.75e-34
Snrpb2	1.58513	9.79e-34
Plek	1.68692	1.03e-33
Ints8	1.75956	1.2e-33
Hipk2	1.45841	1.2e-33
Lpin1	2.17965	1.31e-33
Tmem41a	2.4421	1.39e-33
Inip	1.69111	1.42e-33
Cd52	1.28093	1.42e-33
Tifa	1.61172	1.6e-33
Ubxn6	1.56253	1.95e-33
Pcyox1l	1.62429	2.1e-33
Apitd1	2.21403	2.42e-33
Arid1a	1.361	3.11e-33
Urm1	1.52471	3.34e-33
Eif3i	1.2375	3.62e-33
Cd177	2.00241	4.13e-33
Ergic1	1.871	5.38e-33
Gcnt1	1.68385	5.64e-33
Rlf	1.99139	6.44e-33
Abcd4	2.06702	6.54e-33
Pop1	2.07771	6.79e-33
Syf2	1.63179	6.81e-33
Mrps18a	1.92953	8.3e-33
Fbxo32	2.45624	8.32e-33
Wars	1.81677	8.54e-33
Dnmt1	1.34801	8.66e-33
Usp44	4.58214	1.05e-32
Snrpa	1.34893	1.15e-32
2024-09-02	1.37942	1.15e-32
Nagpa	1.4125	1.34e-32
Lbr	1.76476	1.41e-32
Adgrg3	1.59054	1.49e-32
Prkar1b	2.95563	1.61e-32
Mrpl37	1.71211	1.69e-32
Liph	5.33739	1.78e-32
Mkrn1	2.50455	1.82e-32
Arfgef3	3.63812	2.07e-32
Slc25a38	1.62747	2.38e-32
Nfx1	1.35481	2.65e-32
Zfp280d	1.57875	3.71e-32
Dcbld2	2.91207	3.74e-32
Fbxl2	2.09497	3.74e-32
Pyurf	1.60397	4.5e-32
Atad3a	1.50559	4.63e-32
Ifnar1	1.6642	5.03e-32
Myo18b	3.08706	5.16e-32
Snx24	3.26091	5.55e-32
Rsrp1	1.32262	6.12e-32
Nelfcd	1.68324	6.13e-32
Slc44a2	1.39616	8.55e-32
Etv4	13.8838	9.29e-32
Nbeal2	1.91553	1.16e-31
Slc2a9	2.42434	1.75e-31
Rpa3	1.65123	1.76e-31
Eif4b	1.37547	1.9e-31
Ncdn	1.55053	1.97e-31
Arhgef10	3.94318	2.38e-31
Dfna5	2.34405	2.53e-31
Hhex	1.56541	2.97e-31
Cecr5	1.75421	3.09e-31
Arhgef10l	1.61623	3.46e-31
Fgd4	1.48186	3.87e-31
Epb41	1.82496	4.08e-31
Tbc1d9b	1.51027	4.16e-31
Echdc3	2.81622	4.47e-31
Prkar2a	1.71486	4.51e-31
Sell	1.94367	4.93e-31
Nsun4	1.92398	6.43e-31
Pgd	1.33022	6.46e-31
Laptm5	1.53636	6.67e-31
Lsm8	1.23243	9.29e-31
Slc25a46	1.48664	9.51e-31
Atp5a1	1.14076	1.02e-30
Casc3	1.37864	1.03e-30
Ipo8	1.55696	1.03e-30
Mtor	1.58389	1.09e-30
Ctps	1.48729	1.34e-30
Mrps9	1.52788	1.53e-30
Rfx7	1.40177	1.55e-30
Ddi2	1.2685	1.61e-30
Tceb3	1.69919	1.66e-30
Kit	1.50819	2.05e-30
Cask	1.4696	2.09e-30
Prdx6	1.51986	2.42e-30
Necap2	1.57003	2.52e-30
Nxt2	2.42132	2.58e-30
Med13l	1.33785	3.03e-30
Tmem222	1.66702	3.19e-30
Bex6	2.22443	3.46e-30
Arpc5l	1.38113	3.84e-30
Decr1	1.7657	3.85e-30
Trappc6a	1.605	4.4e-30
Bcl9l	1.73285	5.45e-30
Cul9	2.0455	5.74e-30
Crebrf	1.47713	6.53e-30
Thap7	1.48593	6.91e-30
Sfswap	1.46245	7.18e-30
Muc13	1.88439	7.3e-30
Slc7a5	1.1917	7.35e-30
Frmd4a	1.89222	1.04e-29
Trap1	1.34438	1.18e-29
Cisd3	2.14772	1.22e-29
Fkbp4	1.45771	1.24e-29
Kpna6	3.06372	1.34e-29
Il10rb	1.58627	1.52e-29
Dusp7	1.5074	1.57e-29
Zfp362	1.60442	1.59e-29
A630034I12Rik	1.80834	1.61e-29
Plekhm1	1.84473	1.67e-29
Gm4013	2.0028	1.88e-29
Nr1d2	2.045	2.02e-29
Prdm2	1.99583	2.13e-29
Akna	1.85365	2.16e-29
Dnph1	1.25614	2.45e-29
Flywch2	3.2402	2.81e-29
Agtrap	1.42898	2.92e-29
Tfcp2	2.90568	4.55e-29
Xpo7	1.32672	5.14e-29
Rab31	1.5372	5.24e-29
Gnai3	1.19582	5.78e-29
Commd10	1.58436	5.88e-29
Gng12	1.53396	6.53e-29
Puf60	1.33413	6.81e-29
Ccdc15	1.97742	6.84e-29
Adcy3	1.62181	7.35e-29
Aunip	2.27326	7.54e-29
1700017B05Rik	1.4302	7.54e-29
Ikzf2	1.82627	9.14e-29
Mpp5	1.59655	9.48e-29
Gsto2	4.22982	1.17e-28
Cep85	1.58359	1.21e-28
Psmb2	1.15374	1.24e-28
Trps1	1.91981	1.28e-28
Ndufa11	1.4503	1.39e-28
Ddx10	1.89124	1.41e-28
Rai14	2.36323	1.44e-28
Dpf3	3.10547	1.46e-28
Polr2b	1.41728	1.53e-28
Ldlrap1	1.58855	1.66e-28
Smyd2	1.47859	1.71e-28
Kank2	2.3824	1.8e-28
Ints2	1.82009	1.93e-28
Tmem156	2.15378	1.99e-28
Max	1.55181	2.31e-28
Nelfa	1.45687	2.38e-28
Eif1a	1.34586	2.42e-28
Usp28	1.78686	2.55e-28
Lpar1	4.70516	2.56e-28
Farsb	1.57345	2.82e-28
Zbtb10	2.86981	3.07e-28
Abhd14a	2.23816	3.1e-28
Xpnpep3	1.79434	3.25e-28
Ybx3	1.5523	3.46e-28
Icam2	1.77167	3.63e-28
Hint1	1.28717	3.89e-28
Ddx51	1.54111	3.99e-28
Snrpc	1.41708	4.24e-28
Ipo5	1.64287	4.32e-28
Nek2	1.64859	5.78e-28
Ltv1	1.37742	6.22e-28
Mkrn2	1.50046	6.53e-28
Clcn6	1.62472	6.83e-28
Mastl	1.81119	7.17e-28
Bbs9	1.94055	7.34e-28
Nr2c2	1.36706	8.51e-28
Bend4	2.98811	8.99e-28
Ddx54	1.27062	1.05e-27
Abhd14b	2.10071	1.16e-27
Nlgn2	2.31204	1.17e-27
Ube2o	2.0091	1.18e-27
Pigu	1.49082	1.21e-27
Yrdc	1.54963	1.27e-27
Ctsd	1.16825	1.46e-27
Abhd2	1.27566	1.48e-27
Vezf1	1.51893	1.86e-27
Pim3	1.50042	1.86e-27
Hsd17b7	1.96905	1.95e-27
Pex10	2.24851	2.15e-27
Sesn2	2.66685	2.58e-27
D2Wsu81e	1.34262	2.75e-27
Kcnab2	1.23629	2.83e-27
Clybl	1.71688	2.95e-27
St7	1.75346	3.01e-27
Pds5a	1.17302	3.21e-27
Mkl2	2.45144	3.44e-27
Sva	2.02601	3.73e-27
Ebi3	1.98557	3.94e-27
Trmt10a	1.79957	4.07e-27
Tmem241	1.53316	4.47e-27
Ccdc47	1.32995	4.74e-27
Ttc4	1.24593	4.75e-27
Ten1	1.30074	4.98e-27
2410006H16Rik	1.24332	5.17e-27
Dnlz	1.27329	5.36e-27
LOC108169172	1.64036	5.91e-27
Dag1	1.77293	6.07e-27
Rab2a	1.44569	6.28e-27
Hspa12a	4.10339	6.34e-27
Cul3	1.29947	6.56e-27
Kdelr2	1.73956	7.69e-27
Nudt16l1	1.55071	7.97e-27
Dolpp1	1.87234	8.04e-27
Sdad1	1.39671	8.05e-27
Ago1	1.79915	8.35e-27
Zfp846	2.73772	8.67e-27
Bbs4	1.85794	9.74e-27
Hsd17b12	1.4264	1.04e-26
Prox1	4.25546	1.07e-26
Mybbp1a	1.38807	1.23e-26
Lrrc75a	1.78413	1.48e-26
Wrb	2.0555	1.51e-26
Ascc2	1.51298	1.56e-26
Fam132a	1.49714	1.58e-26
Mcf2l	1.53648	1.71e-26
Toporsos	1.23356	1.8e-26
Rmnd5a	1.22087	2.18e-26
Cox10	1.25046	2.19e-26
Zfp36l2	1.12066	2.23e-26
Nol9	2.16959	2.37e-26
1110004F10Rik	1.22552	2.49e-26
Mb21d1	1.43317	2.63e-26
Tpcn1	1.3667	2.73e-26
Nop16	1.14451	2.94e-26
Rdh11	1.36599	2.95e-26
Slc25a26	1.81798	3.01e-26
Top3a	1.6287	3.36e-26
Dzip3	2.38648	3.55e-26
Lcp1	1.06115	4.12e-26
Eif4e3	1.41917	4.21e-26
Gm17296	1.57135	4.52e-26
Rad9b	2.41706	4.66e-26
4930539E08Rik	3.70538	4.9e-26
Wac	1.64397	5.15e-26
Lypla2	1.20216	5.82e-26
Cnbp	1.4773	5.99e-26
Pde12	1.60163	6.33e-26
5430402O13Rik	3.92037	6.86e-26
Armc8	1.26633	7.16e-26
Foxred2	1.96858	7.19e-26
Ccdc171	3.10112	7.27e-26
Ino80d	1.90253	7.72e-26
Srl	4.31398	8.72e-26
Zcchc4	2.26855	8.85e-26
Rbbp4	1.34989	8.91e-26
Zxdc	1.42559	9.78e-26
P4ha1	1.39097	1.13e-25
Rbm19	1.5704	1.14e-25
Lin54	1.69855	1.33e-25
BC037034	1.33759	1.37e-25
Dclre1c	1.22152	1.38e-25
Uba3	1.48484	1.45e-25
AI314180	1.561	1.53e-25
Trappc12	2.04014	1.62e-25
Nmd3	1.25233	1.62e-25
Luc7l3	1.7146	1.69e-25
Rab40c	1.38564	1.78e-25
Cux2	7.02556	1.88e-25
1700001L05Rik	3.29062	1.92e-25
9430020K01Rik	4.33257	2.1e-25
Prmt5	1.29044	2.14e-25
Pramef8	1.40888	2.5e-25
Ptpn4	1.64664	2.51e-25
Ube2w	1.22977	2.96e-25
Mrps35	1.47617	3.14e-25
Klrb1f	1.82006	3.21e-25
Abhd16a	1.3843	3.25e-25
Klhl21	1.89304	3.3e-25
Atg12	1.65575	3.39e-25
Tfec	1.55897	3.61e-25
Pla2g4a	1.27955	3.74e-25
Ncbp1	1.33615	4.43e-25
Gstk1	3.16952	4.73e-25
Dctn3	1.31693	5.18e-25
Gltscr1l	1.58437	5.18e-25
Fastk	1.42279	5.44e-25
Alox5	2.15336	5.48e-25
Nup205	1.2535	5.99e-25
Ptprs	1.22757	6.05e-25
Hist4h4	1.43945	6.43e-25
Maml3	2.40248	6.73e-25
Map7d1	1.29173	6.82e-25
Ubap2	1.51627	7.21e-25
Ptpn6	1.10731	7.9e-25
Cnot10	1.36408	7.99e-25
Pole	1.22907	8.21e-25
Galt	1.29865	8.73e-25
Vipas39	1.47559	8.78e-25
Ndufaf6	1.73046	8.89e-25
Rin2	1.42679	9.13e-25
Cnot4	1.39539	9.26e-25
Brix1	1.54215	9.54e-25
Rasd1	3.3493	9.88e-25
Sv2a	3.18005	9.93e-25
Abi1	1.16111	1.07e-24
Mpp6	1.25438	1.15e-24
Rpp38	1.88308	1.26e-24
Hint2	1.2583	1.27e-24
Plxnd1	1.353	1.67e-24
Med27	1.51361	1.68e-24
Ddx43	6.90839	1.72e-24
Stk11ip	2.33568	1.81e-24
Ntmt1	1.62992	1.95e-24
2610507B11Rik	1.5453	2.29e-24
Ticam2	1.30386	2.29e-24
Smpd4	1.37154	2.9e-24
Slc9a1	1.20834	2.9e-24
Fubp3	1.55922	2.97e-24
C1qbp	1.05799	3.45e-24
Slc17a9	1.8491	3.54e-24
Yme1l1	1.28523	3.65e-24
Csf1r	1.31074	3.65e-24
Ing3	1.46999	3.69e-24
Ttc33	1.81829	4.61e-24
LOC108167320	1.81915	4.76e-24
Bambi	1.6564	4.99e-24
Rxra	1.12801	5.23e-24
C1qb	1.60635	6e-24
Cmtm8	2.30369	6.19e-24
Pum1	1.62835	6.32e-24
Itm2c	1.44727	6.73e-24
D16Ertd472e	1.74503	6.81e-24
Thada	1.18646	6.91e-24
Spire1	3.05138	7.56e-24
Lmbrd2	1.4088	8.42e-24
Msra	1.30596	9.9e-24
Nfe2l1	1.22417	1.08e-23
Large	2.48279	1.24e-23
Hal	1.43533	1.33e-23
Zfp653	1.78057	1.39e-23
Tmem176b	1.1264	1.47e-23
Creld1	1.64143	1.48e-23
1810044D09Rik	2.43647	1.54e-23
Slc9a9	1.26457	1.54e-23
Nxpe3	1.31061	1.67e-23
Cyb5r3	1.28042	1.83e-23
Rbm7	1.46993	2e-23
Atp2b4	1.16285	2.06e-23
Bckdhb	2.25727	2.07e-23
Kdm5a	1.21437	2.09e-23
Gm16104	1.76474	2.13e-23
Aldh6a1	2.29384	2.34e-23
Emilin1	1.21172	2.41e-23
Cd320	1.8221	2.57e-23
Fntb	1.84268	2.6e-23
Tln1	1.14213	2.63e-23
Hacl1	1.71351	2.87e-23
Cul5	1.17921	2.87e-23
Smad5	1.42268	2.94e-23
Ppp6c	1.24268	3.1e-23
Abcf2	1.16799	3.17e-23
Zranb2	1.06869	3.31e-23
Sass6	1.59635	3.39e-23
Tmc6	1.62735	3.46e-23
Ubald1	1.66065	3.83e-23
Bbx	1.49804	3.98e-23
Ldb1	1.12949	3.99e-23
Mrpl42	1.23796	4.27e-23
Pfkfb3	1.3929	4.29e-23
Immt	1.13856	4.59e-23
Cfap36	1.37675	4.63e-23
Cpsf3l	1.1534	4.74e-23
Kif19a	3.99038	4.98e-23
Ythdf2	1.25299	5.12e-23
Tmem18	1.53674	5.42e-23
Gsta4	3.95544	5.53e-23
Extl2	1.60467	5.66e-23
Dbi	1.40001	5.68e-23
Tmem214	1.6368	5.8e-23
Cd14	1.23299	5.87e-23
Adamts10	1.98714	6e-23
Dnttip2	1.30753	6.12e-23
Mmab	1.93402	6.25e-23
Idh3g	1.04857	6.96e-23
2610001J05Rik	1.57159	7.12e-23
Cers6	1.3975	7.36e-23
Cep57	1.04758	7.49e-23
Txndc12	1.34717	7.61e-23
Gmeb2	1.2371	8.05e-23
Snx8	1.35936	8.09e-23
Lrp1	1.33024	8.26e-23
Rpl7l1	1.27575	8.62e-23
Fbxo18	1.43493	8.91e-23
Shc1	1.27787	8.95e-23
Prkaa1	1.3872	9.65e-23
Rsrc2	1.53174	9.79e-23
Rer1	1.83179	9.94e-23
Cd68	1.25843	1.01e-22
Tmem209	1.33725	1.03e-22
Ints1	1.76757	1.03e-22
Tmem218	1.67811	1.05e-22
Wdr43	1.10133	1.12e-22
Rpf1	1.0909	1.14e-22
Mia3	1.32682	1.14e-22
Chchd6	1.74888	1.15e-22
Top1mt	1.32134	1.2e-22
Aste1	1.7709	1.2e-22
Hmg20a	1.43798	1.23e-22
Adprhl2	1.19263	1.35e-22
Sec61a2	1.65973	1.35e-22
Slu7	1.58258	1.38e-22
Fnip2	1.62294	1.53e-22
Map3k4	1.24075	1.67e-22
Gclc	1.14498	1.69e-22
Pi15	11.5866	1.71e-22
Ddx1	1.63271	1.87e-22
Tdrd9	11.5861	1.88e-22
Thrb	3.67942	1.9e-22
Abcg2	1.45728	1.93e-22
Stip1	1.02285	1.97e-22
Frmd4b	1.96859	1.98e-22
Mical2	3.59926	2.09e-22
Mapk6	1.25856	2.15e-22
Rnf128	2.62642	2.28e-22
Psmd5	1.24514	2.28e-22
Chrnb2	4.4807	2.81e-22
Ppie	1.49055	2.88e-22
Spry4	5.50074	3.01e-22
Ccpg1os	2.02406	3.4e-22
Snapc4	1.58465	3.62e-22
Rps27l	1.15728	4.01e-22
Rab8b	1.36268	4.24e-22
Mthfd2	1.20987	4.26e-22
Nudt14	1.43214	4.28e-22
Stx17	1.54295	4.49e-22
Arl3	1.44735	4.63e-22
Emc3	1.21055	4.78e-22
Impad1	1.41169	4.9e-22
Slc19a1	1.40643	5.02e-22
Casp1	1.25533	5.24e-22
Klhdc2	1.19498	5.28e-22
Snrnp40	1.14264	5.5e-22
2810025M15Rik	1.55337	5.83e-22
Nxpe5	6.57158	5.95e-22
Rnd1	2.13229	6.07e-22
Nisch	1.46073	6.37e-22
Cox7a2	1.19297	6.83e-22
Mllt1	1.28288	7.07e-22
Pigo	1.36412	7.96e-22
Kat7	1.56764	8.31e-22
Ssb	1.51078	8.4e-22
Mamdc4	1.25966	9.33e-22
Pradc1	1.55279	9.89e-22
Cdc23	1.24365	1.01e-21
Polr1e	1.12493	1.02e-21
Pnpla7	1.05995	1.15e-21
Cox6a1	1.32139	1.27e-21
Sptssa	1.22705	1.3e-21
Alpk1	4.83005	1.33e-21
Mtmr2	1.23044	1.42e-21
Bcas2	1.33915	1.45e-21
E130309D02Rik	1.32208	1.49e-21
Snhg11	3.65888	1.55e-21
Pcbp3	1.72662	1.56e-21
Zfp677	1.85605	1.56e-21
Syce2	1.48601	1.57e-21
Mterf4	1.23929	1.6e-21
Foxk2	1.22025	1.61e-21
Snhg15	1.43717	1.62e-21
Sf3a1	1.3161	1.64e-21
Srpk1	1.10977	1.67e-21
Rsad1	1.84908	1.68e-21
Eepd1	1.52838	1.82e-21
Ly86	1.23384	1.84e-21
Frrs1	1.25627	2.09e-21
Nlk	1.36194	2.13e-21
Tab2	1.41195	2.22e-21
Rad51ap1	2.02449	2.25e-21
Kif3a	2.07744	2.49e-21
Qsox2	1.77321	2.49e-21
Ahctf1	1.31599	2.63e-21
Ipo4	1.40435	2.67e-21
Glb1	1.15317	2.76e-21
Capza2	1.09203	3.03e-21
Fkbp1a	1.41211	3.28e-21
Supt3	1.44879	3.47e-21
Ak2	1.23832	3.91e-21
Zc3h7b	1.58343	3.94e-21
Bms1	1.07274	4.1e-21
Lcp2	1.11888	4.2e-21
Mycbp	1.27067	4.9e-21
Tspan12	11.1692	4.97e-21
Dctn4	1.13291	5.59e-21
Tmem57	1.53004	6.02e-21
Limk1	1.25988	6.24e-21
Il15	1.42022	6.43e-21
Gpr157	1.73761	6.75e-21
Nt5m	1.66022	6.87e-21
Clec12a	1.29158	7.03e-21
Tagln3	2.62572	7.5e-21
Lzic	1.28103	7.51e-21
Fdxacb1	1.47999	7.63e-21
Trim24	1.15678	7.83e-21
Ube4a	1.42122	7.98e-21
Mfsd11	1.3885	8.55e-21
Klhl42	1.21546	8.77e-21
D5Ertd605e	1.98901	9.23e-21
Nipsnap1	1.26801	9.38e-21
Tbc1d30	2.8273	9.44e-21
Srp68	1.16001	9.79e-21
Tigd2	1.28225	9.88e-21
Dus4l	1.98191	1.04e-20
Sod2	1.07839	1.05e-20
Dars	1.49472	1.05e-20
Cog3	1.2796	1.08e-20
Nid2	5.09999	1.15e-20
Snx6	1.31547	1.15e-20
Car9	1.43905	1.17e-20
Cep104	1.68704	1.22e-20
Stxbp1	1.54132	1.26e-20
Flnb	1.46854	1.37e-20
4931414P19Rik	1.7836	1.38e-20
9430015G10Rik	2.584	1.43e-20
Wdr82	1.26328	1.58e-20
Katna1	1.18794	1.73e-20
Bag6	0.974252	1.78e-20
Fbxw8	1.27498	1.92e-20
Ddost	1.26128	1.97e-20
Foxk1	1.50421	2e-20
Agbl3	2.32683	2.03e-20
Hbp1	1.12016	2.03e-20
Bora	1.3376	2.06e-20
Gm6961	4.40767	2.07e-20
Pds5b	1.50489	2.09e-20
Letmd1	1.20626	2.25e-20
Xrcc2	1.42499	2.26e-20
Ctc1	1.21735	2.29e-20
Rhd	5.87776	2.35e-20
Mydgf	1.00875	2.7e-20
Tmem171	3.86578	2.73e-20
Osgin2	1.37999	2.8e-20
Gm6329	10.9743	2.9e-20
Wdr91	1.72738	2.97e-20
Smyd3	1.2731	3.03e-20
Jkamp	1.51113	3.16e-20
Rptor	1.23461	3.38e-20
Cpox	1.49242	3.52e-20
Adcy6	2.22681	3.57e-20
Abcc2	3.36802	3.66e-20
Ndufs1	1.0449	3.71e-20
Pnrc2	1.13782	3.96e-20
Ppm1l	1.87748	4.06e-20
Sdhb	1.01312	4.29e-20
LOC108168194	5.89373	4.55e-20
Eqtn	2.92716	4.67e-20
BC026585	1.40978	4.8e-20
Abi2	1.47681	5.13e-20
Pigl	1.75386	5.16e-20
Son	1.01675	5.38e-20
2310009B15Rik	1.51436	5.49e-20
Hemk1	1.92784	6.09e-20
Abtb1	1.21885	6.24e-20
Ebna1bp2	1.24785	6.24e-20
Rftn1	1.27134	6.36e-20
Zfp202	2.19528	6.43e-20
4930453N24Rik	1.09146	6.67e-20
Idh3a	1.16937	6.84e-20
Hist1h4i	1.05715	6.93e-20
Mtf1	1.65822	6.98e-20
Rpusd3	1.4562	7e-20
Rfx2	1.64608	7.83e-20
Alkbh8	1.34764	8.07e-20
Spo11	4.37811	8.68e-20
Cfap97	1.45466	8.97e-20
Prkdc	1.61992	8.98e-20
Gm32016	2.96126	1.01e-19
Il1r1	2.25309	1.04e-19
Etnk1	1.21051	1.15e-19
Agl	1.6709	1.24e-19
Ankrd49	1.53828	1.24e-19
Zfp930	1.437	1.25e-19
Arhgap15	1.08624	1.26e-19
Gle1	1.18999	1.28e-19
Cyb5rl	1.98931	1.3e-19
C2cd5	1.12742	1.33e-19
Lrwd1	1.15936	1.4e-19
Serpina12	6.81203	1.45e-19
Cit	1.19864	1.53e-19
Ranbp17	4.82227	1.62e-19
Exoc1	1.38992	1.64e-19
Uqcrq	1.22778	1.7e-19
Fam21	1.55189	1.71e-19
Sap30bp	1.32548	1.77e-19
Snx30	1.03033	2.07e-19
Zbtb40	1.80609	2.08e-19
Phf23	1.21532	2.24e-19
Ptpn23	1.3752	2.28e-19
Ccdc63	5.74425	2.28e-19
2024-09-11	1.53712	2.35e-19
Gemin2	1.43296	2.37e-19
Syngr1	3.14557	2.59e-19
Ccnk	1.02499	2.84e-19
Lrrc41	1.2308	2.89e-19
Sdhd	1.0716	2.94e-19
Fblim1	4.07444	3.14e-19
Cox6b2	1.33856	3.15e-19
Gm21814	3.41216	3.23e-19
Tsga10	1.94069	3.33e-19
Tnip1	1.11066	3.49e-19
Zfp414	1.25857	3.65e-19
1110008L16Rik	1.23664	3.83e-19
Rhebl1	2.65372	3.83e-19
Armc9	1.62812	3.86e-19
Dph2	1.26703	3.95e-19
Ss18l1	1.69184	4.12e-19
Macrod2	4.90087	4.29e-19
Map4	1.49935	4.33e-19
Eif2b4	1.33302	4.44e-19
Lsm2	1.3853	4.62e-19
Cep131	1.9862	4.66e-19
Fyco1	1.55891	5.03e-19
Nmt2	1.4996	5.18e-19
Egfl7	2.00977	5.71e-19
Iws1	1.22635	6.15e-19
Mbd3	1.00072	6.24e-19
Trrap	1.18801	6.34e-19
Tdrd5	10.591	6.89e-19
Hs1bp3	1.46102	6.93e-19
Fbxo22	1.02977	7.27e-19
Mutyh	1.42872	7.34e-19
Ptpdc1	3.05762	8.02e-19
Mllt10	1.25264	8.09e-19
Nol11	1.62978	8.12e-19
Tceb1	0.905898	8.72e-19
Shcbp1l	4.2308	8.73e-19
Hspa9	1.10212	9.25e-19
I830077J02Rik	1.77413	9.72e-19
Hmces	1.29362	1.06e-18
LOC108168899	10.4908	1.12e-18
Nup43	1.7042	1.14e-18
1190002N15Rik	1.15018	1.15e-18
Mpv17l	2.86205	1.19e-18
Szt2	1.27354	1.19e-18
Nsmf	2.78744	1.26e-18
Tubg1	1.25618	1.33e-18
Ttll3	2.01811	1.33e-18
Rsl1d1	1.17642	1.4e-18
Gstz1	1.31598	1.49e-18
Ubac2	1.17709	1.54e-18
Mxd4	1.28227	1.55e-18
Ddx18	1.2283	1.71e-18
Taf1d	1.04618	1.73e-18
Mdc1	1.09225	1.78e-18
Mtf2	1.1538	1.81e-18
Pogz	1.15428	1.92e-18
Dnajc21	1.17698	1.95e-18
Gm12708	2.66947	1.98e-18
Specc1	1.24886	2.13e-18
Snx19	1.22048	2.18e-18
Dlat	1.45119	2.25e-18
Crat	1.50904	2.25e-18
Il1rap	1.69175	2.26e-18
Gm16386	2.40384	2.33e-18
Upf3b	1.25667	2.47e-18
Coq4	2.06105	2.47e-18
Mrgbp	1.31325	2.47e-18
D3Ertd751e	1.8761	2.5e-18
Lix1l	2.66372	2.85e-18
Runx2	1.28142	3.01e-18
Rabggta	1.45396	3.15e-18
Vat1	1.35996	3.16e-18
Sec61a1	1.00213	3.35e-18
Hcst	0.905964	3.43e-18
Fbxo9	1.27065	3.54e-18
Pigx	1.24412	3.57e-18
Med17	1.05758	3.58e-18
Ggnbp1	2.69203	3.67e-18
Mcm3ap	1.28207	3.79e-18
Rsg1	1.18756	3.86e-18
Fam210a	1.14114	4.1e-18
Zfp133-ps	3.97346	4.14e-18
Elf1	1.07247	4.22e-18
Tia1	1.22373	4.26e-18
Il17ra	1.23875	4.33e-18
Ipo13	1.13719	4.39e-18
Gm12250	1.52076	4.53e-18
Ubap2l	1.14587	4.56e-18
Sult1c1	10.3384	4.69e-18
Hip1	1.75672	4.77e-18
Tsc2	1.06614	4.79e-18
Rab3gap1	1.21989	4.87e-18
Clk2-scamp3	1.01482	4.92e-18
Sympk	1.45217	4.95e-18
Usp1	1.49787	5e-18
Amt	3.38233	5.1e-18
Tgfbr1	1.48452	5.38e-18
Ptpa	1.22404	5.44e-18
Nup85	0.962268	5.45e-18
Tcf12	1.36878	5.63e-18
AU019823	1.12933	6.07e-18
Nans	1.07118	6.12e-18
Fam76b	1.01598	6.14e-18
Cass4	2.52875	6.32e-18
Lhfp	10.2901	6.41e-18
Pdhb	1.00834	6.6e-18
A630001G21Rik	1.10504	6.96e-18
Psmc6	1.30918	7.27e-18
Htra2	1.18601	7.89e-18
Fanca	1.35936	7.91e-18
Arl11	1.29912	7.93e-18
Jak1	0.992572	8.45e-18
Rab3gap2	1.20346	8.68e-18
Cnp	1.04987	8.74e-18
Klhl17	1.36185	8.85e-18
Psmb3	0.996578	9.15e-18
Efcab14	1.29661	9.19e-18
Plekha8	2.09099	9.28e-18
Atg9a	1.43923	9.34e-18
Kank3	1.62543	9.72e-18
Tmed4	1.04647	1.09e-17
Klhdc3	1.02914	1.2e-17
Nfrkb	1.24008	1.25e-17
Mns1	1.78308	1.29e-17
Plekhm2	1.34864	1.37e-17
Zkscan1	1.54122	1.56e-17
Tlr7	1.46503	1.58e-17
Pld3	1.34164	1.65e-17
Polr1c	0.998303	1.71e-17
Hps4	1.69351	1.73e-17
Zscan20	1.26863	1.79e-17
Ube2t	1.46971	1.83e-17
Cks1b	0.977265	1.84e-17
Phf7	1.60709	1.95e-17
Wasl	1.57606	2e-17
Gfm1	1.29078	2.01e-17
Aplf	1.18085	2.01e-17
Usp20	1.85736	2.05e-17
Cbx8	1.23205	2.13e-17
1700012B09Rik	2.95795	2.14e-17
Nipsnap3b	1.28755	2.19e-17
Prkab1	1.02832	2.22e-17
Noc3l	1.12693	2.25e-17
Dgcr6	1.29726	2.26e-17
Hilpda	1.95559	2.26e-17
Gtf2f2	0.997041	2.3e-17
Phactr4	1.14125	2.31e-17
Mis18bp1	1.21162	2.32e-17
Syde2	3.95779	2.34e-17
Ldah	1.13841	2.59e-17
Ttll1	1.56155	2.65e-17
Adam15	1.18348	2.69e-17
Chchd7	0.988947	2.79e-17
Rsu1	0.913232	2.89e-17
Otub2	2.13626	2.96e-17
Trnau1ap	1.08489	3.01e-17
Cog5	1.18184	3.05e-17
Arl8b	0.985761	3.05e-17
Rad51b	1.43586	3.24e-17
Bop1	1.07995	3.3e-17
Mapk7	1.41647	3.41e-17
Pbx4	2.7153	3.47e-17
Nudt2	1.72075	3.51e-17
Ccdc66	1.55552	3.57e-17
Tor1aip1	1.20512	3.59e-17
Ccdc159	4.53389	3.59e-17
Ccdc84	1.9517	3.94e-17
Foxred1	1.11678	4.01e-17
Ggta1	0.965976	4.16e-17
Alkbh1	1.29652	4.25e-17
Ttll12	1.30051	4.27e-17
Sirt3	1.24616	4.32e-17
Pmf1	1.307	4.42e-17
Gaa	1.32594	5.12e-17
Rgp1	1.05296	5.16e-17
Tbl1xr1	0.906705	5.32e-17
Ibtk	0.936056	5.69e-17
Cnih1	1.1611	5.71e-17
Dnhd1	2.55702	5.75e-17
Eif4g1	0.857895	5.75e-17
Eif2b3	1.12074	5.98e-17
Fbxl20	1.59708	6.04e-17
Pex1	1.21744	6.1e-17
Pter	1.82293	6.11e-17
Pou2f1	1.5841	6.58e-17
Ndufa10	0.93622	6.69e-17
Sqle	1.18307	6.98e-17
Tex261	1.07438	7.14e-17
LOC108168891	3.04545	7.64e-17
Pusl1	1.17516	8.08e-17
0610037L13Rik	1.4043	8.35e-17
Ap1ar	2.77499	8.37e-17
Spef1	1.75215	8.52e-17
Sntb1	1.36355	8.66e-17
Gab2	1.17297	8.69e-17
Mitf	1.73049	8.91e-17
Caap1	0.98851	9.44e-17
Rsad2	2.8102	9.56e-17
Icmt	1.58803	9.7e-17
Gtf2h5	0.914629	1.01e-16
Snrnp25	1.00551	1.02e-16
Tbc1d2b	0.936541	1.02e-16
Vwa8	1.20486	1.04e-16
Chchd3	1.07772	1.07e-16
Kif21a	2.9624	1.08e-16
Taf12	1.16549	1.16e-16
Tex14	7.13889	1.18e-16
D130020L05Rik	2.65902	1.18e-16
Elp5	0.987435	1.21e-16
Peak1	1.40546	1.21e-16
Abce1	0.977682	1.23e-16
Dusp23	1.23489	1.25e-16
Edem1	1.03063	1.25e-16
St5	3.97918	1.28e-16
Ywhae	0.946403	1.28e-16
Cdc42	1.06521	1.32e-16
Pld6	2.49478	1.37e-16
Shmt2	1.28106	1.38e-16
Cela1	2.5947	1.42e-16
Srrm2	1.04214	1.49e-16
Mgl2	1.60159	1.49e-16
Pdss1	0.995566	1.5e-16
1810058I24Rik	1.15736	1.51e-16
Asap2	1.5337	1.52e-16
Scp2	1.23699	1.53e-16
Cd180	1.18111	1.57e-16
Creg1	1.9169	1.61e-16
Tcp1	0.83363	1.63e-16
Mpo	1.31759	1.63e-16
Mlh1	1.19838	1.67e-16
Tmem173	1.01188	1.7e-16
Ccnt2	1.34306	1.74e-16
Zer1	0.996144	1.76e-16
Tcta	1.95779	1.81e-16
Riok2	1.21918	1.82e-16
Epha7	4.12179	1.83e-16
Atp5e	1.07179	1.84e-16
Raf1	0.963954	1.87e-16
Snrpd2	0.887162	1.88e-16
1500011K16Rik	1.27953	1.98e-16
Kbtbd2	1.04993	2.01e-16
Mrps24	0.966555	2.03e-16
Tmem101	1.08915	2.03e-16
Slc23a2	1.9542	2.06e-16
Dvl1	1.11533	2.08e-16
Ncapd2	1.09676	2.11e-16
Gm35612	2.37669	2.12e-16
Rmdn1	1.40808	2.15e-16
Kyat3	2.53992	2.15e-16
Rasa2	1.17055	2.16e-16
Parg	1.21858	2.26e-16
Marf1	1.06655	2.29e-16
Rhob	1.01863	2.3e-16
Dph1	1.1501	2.32e-16
Atad5	1.21788	2.42e-16
Tcf3	1.19895	2.45e-16
Hebp2	3.76824	2.51e-16
Tbl3	0.977193	2.58e-16
Asns	1.47242	2.68e-16
Drosha	0.995395	2.72e-16
Haus6	1.16694	2.75e-16
Mrps2	1.1651	2.84e-16
Pxmp4	1.63546	2.86e-16
Mob1a	0.956998	2.89e-16
Atg4b	1.12116	2.92e-16
Rasa4	0.903392	3.03e-16
Slc31a2	1.3186	3.04e-16
Angptl4	1.55213	3.05e-16
Dhx57	1.25574	3.15e-16
Mrps15	0.898803	3.2e-16
Bdh1	3.43142	3.44e-16
Agfg2	1.11887	3.47e-16
C920009B18Rik	1.37122	3.56e-16
3110009E18Rik	2.18532	3.58e-16
Ccdc158	3.50089	3.59e-16
Aff1	1.32155	3.61e-16
Stam	1.09785	3.77e-16
Tsc22d4	1.0963	4.02e-16
Utp23	1.16771	4.12e-16
Tars2	0.999403	4.19e-16
Sypl	1.17155	4.21e-16
Cd46	2.02323	4.34e-16
Hscb	1.28647	4.37e-16
Htt	1.02702	4.43e-16
Polr1a	1.16254	4.56e-16
Noa1	1.2913	4.71e-16
Rrm2	0.970264	4.76e-16
Ccdc77	1.13766	4.76e-16
Spen	1.22354	4.98e-16
4930451G09Rik	2.00241	5.02e-16
Adck1	1.38444	5.17e-16
Tmem141	1.2577	5.4e-16
Garnl3	4.77659	5.44e-16
Rdx	1.34231	5.54e-16
Klhl3	2.79882	5.64e-16
Letm1	1.23863	6.22e-16
Slc29a1	2.09462	6.47e-16
Npepps	1.34525	6.52e-16
Garem	3.22904	6.54e-16
Pomt1	1.18708	6.65e-16
Sbds	1.03952	6.8e-16
Nup188	1.08674	7.01e-16
Ssr2	1.0654	7.38e-16
Fbxo42	1.18507	7.39e-16
Etaa1os	2.70828	7.44e-16
Phf3	1.02409	7.76e-16
Dnajc16	1.3766	8.08e-16
Pik3cb	1.05223	8.14e-16
Nfe2	1.05918	8.14e-16
Adgrl1	1.94442	8.15e-16
Qars	0.918751	8.66e-16
Imp4	1.21077	8.73e-16
Tspan5	1.00226	8.92e-16
Mvb12b	0.980395	9.24e-16
Ubxn11	1.3239	9.78e-16
Ndc80	1.20446	9.84e-16
Psma7	1.0403	1.05e-15
Tbc1d13	0.825694	1.07e-15
Pigs	0.909631	1.09e-15
2410131K14Rik	1.5481	1.11e-15
Pdpk1	1.19654	1.11e-15
M6pr	1.21015	1.15e-15
Ap5z1	0.988986	1.15e-15
Ascc1	0.990102	1.17e-15
Zmynd8	0.986773	1.21e-15
Gtf2h4	1.17862	1.22e-15
Nol12	1.06683	1.22e-15
Chac2	1.62513	1.3e-15
Rad54b	1.73661	1.31e-15
Acads	1.15016	1.33e-15
Mms22l	1.49529	1.34e-15
Dicer1	0.873918	1.35e-15
Zfp809	1.0724	1.35e-15
Sigmar1	1.0754	1.36e-15
Chdh	1.05389	1.36e-15
Lancl2	1.54099	1.4e-15
Snrnp27	1.01298	1.42e-15
Tlr4	1.05	1.43e-15
Sgk3	1.13765	1.47e-15
Pik3c3	1.13506	1.49e-15
Wdr81	1.88075	1.69e-15
Dlgap5	1.21229	1.7e-15
Itpr3	1.36485	1.76e-15
Cntln	1.40431	1.79e-15
BC064078	1.20909	1.82e-15
Cdca7l	0.930996	1.84e-15
Usf2	1.00987	1.85e-15
Acsl3	1.72744	1.86e-15
Serf1	1.91139	1.93e-15
Bcap29	1.31497	1.95e-15
Atp6v1h	1.36845	1.96e-15
Dync1h1	1.06727	1.97e-15
Ube2cbp	2.78621	2.02e-15
Gchfr	3.57096	2.04e-15
Mettl4	1.15242	2.05e-15
Wdr61	0.993387	2.07e-15
B230217C12Rik	1.66841	2.09e-15
Tmem107	1.46538	2.13e-15
Mgme1	2.04707	2.16e-15
Rufy3	1.04938	2.21e-15
Tm7sf3	0.91643	2.29e-15
Fkbpl	1.27233	2.36e-15
Hmgcs1	0.93902	2.41e-15
Arfgap1	0.906745	2.42e-15
4930526I15Rik	1.11636	2.44e-15
Itgb3bp	1.87911	2.55e-15
Dnajb5	1.18805	2.6e-15
Meaf6	1.18004	2.61e-15
Ddit4	0.99412	2.63e-15
Limk2	1.09543	2.65e-15
Gm36608	3.5252	2.65e-15
Tet3	1.0316	2.66e-15
Smarcad1	1.24862	2.67e-15
Zfp317	1.24798	2.69e-15
Rasal2	1.87635	2.7e-15
Pign	1.27425	2.74e-15
Ccdc43	1.06552	2.74e-15
Zbtb11	1.20868	2.75e-15
Trove2	1.73666	2.85e-15
Tardbp	1.46642	2.87e-15
St6galnac5	9.42314	2.9e-15
Sumf2	1.54517	3.22e-15
Dph7	1.55383	3.31e-15
Map2k5	1.17355	3.45e-15
Nit2	1.29332	3.48e-15
Sorl1	0.867711	3.51e-15
Mrpl39	1.28951	3.57e-15
Cox5a	0.800453	3.63e-15
Fads3	2.09049	3.72e-15
Tpst2	1.03522	3.88e-15
Bclaf1	1.09307	3.89e-15
Eefsec	1.11942	3.94e-15
Abcg1	1.10659	4.22e-15
Abca13	1.47663	4.42e-15
Tada2a	1.61219	4.56e-15
Litaf	0.989778	4.72e-15
C2cd2	1.32649	4.73e-15
Usp5	0.828261	4.91e-15
Prkcsh	1.05406	5.5e-15
Padi4	1.59049	5.52e-15
Ung	1.38158	5.62e-15
Casp9	1.83135	5.68e-15
Celsr3	1.40283	5.83e-15
Trmt10c	1.42589	5.97e-15
Xylb	2.22838	5.98e-15
Scfd1	0.963368	5.98e-15
Gprasp1	1.50679	6.08e-15
Ubxn7	1.03346	6.35e-15
Alkbh5	1.01631	6.52e-15
Fuca1	1.19262	6.57e-15
Med4	1.05762	6.67e-15
Rexo4	0.997107	6.75e-15
Shmt1	0.976157	7.08e-15
Deb1	0.97551	7.28e-15
Kin	0.985468	7.31e-15
Smg5	1.30425	7.56e-15
Shb	2.02052	7.6e-15
Cep162	1.41389	7.62e-15
Pogk	1.69707	7.71e-15
Gramd1b	1.07308	7.72e-15
Psmg4	1.02678	7.94e-15
Impa2	0.968738	7.99e-15
Zfp277	1.09592	8.03e-15
Fut7	1.53231	8.08e-15
Capzb	1.20305	8.17e-15
Ovgp1	1.76048	8.32e-15
Efcab7	1.7372	8.35e-15
Cdkal1	0.936167	8.4e-15
Slmo2	1.16721	8.51e-15
Gtf3c4	1.2413	8.56e-15
Stamos	5.4927	8.71e-15
Pla2g6	1.56799	8.76e-15
Phactr1	6.05072	9e-15
Actr8	1.04708	9.03e-15
Fbxl18	1.55235	9.08e-15
Lasp1	0.944876	9.37e-15
Scamp3	0.943799	9.49e-15
Phf10	1.16091	9.59e-15
Braf	1.33283	9.63e-15
Exd2	1.4672	9.63e-15
Zfp783	1.93387	9.9e-15
Phc1	1.09097	1.02e-14
Fcho1	1.04638	1.03e-14
Fhl3	1.13701	1.03e-14
Smim3	1.61452	1.05e-14
Emilin2	1.01344	1.05e-14
Swi5	0.931488	1.08e-14
Cdc26	0.941024	1.14e-14
Fhad1	3.54687	1.14e-14
5031425F14Rik	3.27116	1.15e-14
Pdap1	0.805051	1.18e-14
Egln3	2.9477	1.18e-14
4930523C07Rik	1.02559	1.21e-14
Bloc1s6	1.38195	1.29e-14
Prkacb	1.03653	1.3e-14
Pafah2	1.48411	1.32e-14
Flywch1	1.27991	1.32e-14
Fam98a	1.14729	1.42e-14
Them4	1.99963	1.42e-14
Tmem261	0.907702	1.53e-14
Arhgef39	1.05804	1.57e-14
Pip5k1a	0.986743	1.66e-14
Usp37	1.14002	1.71e-14
Elac2	1.03137	1.74e-14
Msl2	0.972333	1.76e-14
Nfix	1.04441	1.78e-14
Rab23	1.86939	1.86e-14
Nr0b2	4.26386	1.91e-14
1700113A16Rik	1.94008	1.93e-14
Rnf130	0.920194	1.93e-14
Gtf3c3	1.24081	1.95e-14
Polr3f	1.23758	1.98e-14
Atg2b	1.05243	2.08e-14
Sdccag8	1.12047	2.09e-14
Ptpra	1.08332	2.12e-14
Hvcn1	0.951446	2.16e-14
Ctdspl	1.00303	2.16e-14
Atxn7	1.23695	2.21e-14
Bphl	1.20375	2.33e-14
Ifrd1	0.962693	2.52e-14
Igf2bp3	5.90255	2.55e-14
Sde2	0.974481	2.65e-14
Umps	0.960577	2.71e-14
Fam221a	1.40308	2.87e-14
Rabepk	1.25524	2.88e-14
Lacc1	1.57377	2.92e-14
Kbtbd8	1.46459	2.93e-14
Pes1	0.938252	2.98e-14
2700049A03Rik	0.947571	3.13e-14
Cd47	0.856555	3.14e-14
Csf1	1.09849	3.29e-14
Emc10	1.1074	3.44e-14
Acly	1.14023	3.49e-14
Ogfod3	1.56322	3.49e-14
Strap	0.853913	3.5e-14
Tnfsf15	4.7498	3.61e-14
Kirrel3os	2.88307	3.67e-14
Scamp2	1.04227	3.68e-14
Srsf10	1.00505	3.69e-14
Gla	1.10512	3.72e-14
Llgl1	1.93051	3.75e-14
Rundc1	1.42661	3.84e-14
Gigyf2	0.935125	3.99e-14
Supt7l	1.1991	4.04e-14
Jph1	3.49939	4.15e-14
Apoa1bp	1.01035	4.17e-14
Crtc1	1.86598	4.19e-14
Slfn10-ps	1.84591	4.31e-14
Ahcyl1	1.01107	4.33e-14
Vps45	1.73693	4.34e-14
Nelfb	0.860653	4.57e-14
Smim14	1.2936	4.78e-14
Dnajc13	0.881523	4.8e-14
Ptpn7	1.02396	4.81e-14
Rab3il1	2.17625	4.92e-14
Mrpl1	1.07974	5e-14
Ogfr	1.01983	5.05e-14
Arsa	1.14439	5.08e-14
Sec13	0.973708	5.27e-14
Tle1	1.47307	5.5e-14
Slc35a2	1.09955	5.92e-14
Tmtc4	1.80087	6.02e-14
Tvp23b	1.0087	6.07e-14
Phip	1.1824	6.09e-14
Rplp0	2.12063	6.33e-14
Seh1l	0.93003	6.59e-14
Arhgap26	0.920566	6.87e-14
Focad	1.58981	6.93e-14
Recql	0.968331	6.96e-14
Vars2	0.987541	7.01e-14
Slc15a4	0.953892	7.13e-14
Fbxw5	1.00696	7.32e-14
Med15	1.26144	7.33e-14
Prodh	1.07216	7.37e-14
Sppl3	1.23262	7.38e-14
Lin9	1.7051	7.7e-14
Ubp1	0.954073	7.79e-14
Smek1	1.00642	7.92e-14
B4galt1	1.15558	8.16e-14
Atp5s	1.41828	8.31e-14
Trak1	1.31217	8.75e-14
Hn1l	1.23274	8.91e-14
Mgst1	0.98851	8.98e-14
Pnisr	0.96083	9.11e-14
Rbm28	0.872479	9.16e-14
Bap1	0.8928	9.25e-14
Traf3ip1	1.26723	9.32e-14
Derl1	0.867703	9.46e-14
Toe1	1.75162	1.02e-13
Psmg1	1.09382	1.03e-13
Tbcel	1.49342	1.04e-13
BC055324	1.24221	1.04e-13
Fat1	8.97589	1.07e-13
Lrpap1	1.10382	1.07e-13
Ndor1	0.87124	1.07e-13
Rbmx	0.923705	1.07e-13
Psen1	0.937342	1.11e-13
Gpn3	1.11744	1.12e-13
Haus3	1.01894	1.22e-13
Il10ra	1.15797	1.23e-13
Klhl11	1.14818	1.23e-13
Plcb4	1.69522	1.26e-13
Dpp7	1.66351	1.27e-13
Yipf3	1.12023	1.32e-13
Cnksr3	1.33861	1.33e-13
Nop14	1.05215	1.34e-13
Rprd2	1.24611	1.38e-13
AI662270	1.0438	1.4e-13
Dus2	1.04293	1.41e-13
Pomt2	2.32912	1.42e-13
Wdr31	2.79391	1.46e-13
Ybx1	0.823943	1.46e-13
Diablo	1.15833	1.49e-13
Tmem234	0.865625	1.52e-13
Lpar5	1.27822	1.54e-13
Alg3	1.1363	1.54e-13
Tm2d1	1.17266	1.55e-13
Cnn3	0.885587	1.55e-13
Abca1	1.53622	1.58e-13
Mpdu1	0.906099	1.58e-13
Osbpl2	0.89287	1.66e-13
Mfn2	0.791275	1.67e-13
Wdr92	0.981044	1.68e-13
Ppm1k	1.05531	1.68e-13
Cand2	1.41793	1.71e-13
Vps11	0.943104	1.77e-13
Aars	0.977696	1.82e-13
Abl1	1.14142	1.82e-13
Ankrd13a	0.961878	1.84e-13
Pag1	1.00334	1.86e-13
Pcmtd2	1.18799	1.9e-13
Zdhhc18	0.882083	1.91e-13
Tbck	1.00941	2.03e-13
Mlf1	4.93607	2.04e-13
Pigh	1.31556	2.06e-13
Triap1	1.04141	2.06e-13
Hmbox1	1.00242	2.13e-13
Prpsap1	1.00999	2.16e-13
Tnrc18	0.955176	2.24e-13
Adk	1.24239	2.37e-13
Tmem206	1.12983	2.48e-13
Ash1l	1.03707	2.58e-13
Akr1b10	1.13751	2.62e-13
Xpc	1.12961	2.68e-13
Taf7	1.17397	2.71e-13
Glrp1	4.63865	2.81e-13
Gipc1	0.810436	2.85e-13
LOC108168905	3.06627	2.89e-13
Smim12	1.00487	2.94e-13
Dhcr7	1.05659	2.96e-13
D230025D16Rik	1.04103	3.01e-13
Dusp1	1.10578	3.02e-13
Cers5	1.14777	3.02e-13
Adsl	0.85647	3.08e-13
3110082I17Rik	1.5179	3.14e-13
Atm	0.98429	3.21e-13
Faap20	0.976272	3.22e-13
Akap9	1.49569	3.22e-13
Klc4	1.0286	3.26e-13
Fam96b	1.03217	3.33e-13
Rasd2	4.05914	3.4e-13
Alg2	1.0248	3.51e-13
Sppl2b	1.0468	3.53e-13
Snhg5	0.923587	3.53e-13
Snhg20	1.28372	3.66e-13
Poglut1	1.16242	3.69e-13
Dgcr8	1.07459	3.72e-13
Gm13056	7.60099	3.77e-13
Gmpr2	1.12884	3.88e-13
Zbtb17	1.05644	3.9e-13
Qdpr	0.973714	3.93e-13
Pfdn6	0.894871	3.95e-13
Gpn2	1.11664	4.04e-13
Pcca	1.02992	4.15e-13
Apobec1	1.27848	4.17e-13
Ndufa5	0.775819	4.2e-13
Atxn3	0.885122	4.29e-13
Trdmt1	1.64691	4.3e-13
Gpr108	0.949123	4.53e-13
Sfpq	0.907561	4.6e-13
Itih5	1.49895	4.62e-13
Slirp	1.14384	4.62e-13
AU022793	8.79394	4.62e-13
Zfp516	0.867576	4.64e-13
Nup153	0.975448	4.65e-13
Bckdha	0.871738	4.7e-13
Naa15	1.14556	5.31e-13
Ddx31	1.04917	5.6e-13
Uba6	1.0601	5.7e-13
Glt8d1	1.70148	6.03e-13
Thoc2	0.932253	6.06e-13
P3h1	1.61458	6.07e-13
Sipa1l1	1.35068	6.1e-13
B4galt7	1.03298	6.16e-13
Ube2e1	0.984742	6.18e-13
Crispld1	3.19498	6.19e-13
Daam1	0.962141	6.29e-13
Lcorl	1.09763	6.36e-13
Yod1	1.04658	6.41e-13
Nefh	2.52527	6.56e-13
Rida	1.15565	6.6e-13
Slc39a10	1.18901	6.71e-13
Thoc1	0.984008	6.78e-13
Fam175a	1.30378	6.84e-13
H2-T-ps	1.12493	6.88e-13
Nup50	0.962571	6.93e-13
Srsf7	0.896267	6.95e-13
Cxcl10	1.2916	6.99e-13
Nmnat1	1.07399	7.29e-13
Gid8	0.807879	7.32e-13
1810013L24Rik	1.10315	7.44e-13
Fgd6	1.48576	7.68e-13
Hipk1	0.836077	7.69e-13
Bcl9	1.00204	7.8e-13
Gpr89	2.17109	8e-13
Atg7	1.02022	8.04e-13
Fkbp5	1.00773	8.2e-13
Tspan4	0.998794	8.2e-13
Rrbp1	1.3086	8.46e-13
Atraid	1.00436	8.52e-13
Ccl25	2.30702	8.82e-13
Atxn7l2	1.47741	8.99e-13
Peo1	1.18495	9.15e-13
Vps50	1.3391	9.31e-13
Mzt1	1.05525	9.43e-13
Pan2	0.937588	9.48e-13
Ppat	0.756401	9.66e-13
Sh3glb2	1.20647	9.82e-13
Crcp	0.97532	9.94e-13
1110032A03Rik	1.18473	9.96e-13
Tfap4	1.07488	1.03e-12
Zfyve26	1.0148	1.06e-12
Pgm3	1.0078	1.09e-12
Nbn	1.0423	1.1e-12
2700097O09Rik	1.79106	1.16e-12
Mrpl2	0.95081	1.19e-12
Uqcrh	0.889709	1.19e-12
Yars2	1.23932	1.22e-12
Cuedc1	2.29024	1.25e-12
1700001G11Rik	8.62234	1.26e-12
Pde4b	1.00241	1.26e-12
Hectd2	2.12858	1.27e-12
Nifk	0.949602	1.29e-12
Ccdc138	2.25782	1.29e-12
Rab3d	0.793924	1.29e-12
Rab11a	0.917831	1.33e-12
Gpr65	1.52089	1.34e-12
Dlec1	4.37852	1.36e-12
Psmb7	0.793852	1.39e-12
Wfdc17	1.03088	1.44e-12
Mfsd10	0.799449	1.45e-12
Usp3	0.881301	1.47e-12
Mrpl55	0.995025	1.47e-12
Nup155	0.849899	1.49e-12
Tmed1	1.62063	1.52e-12
Npm1	0.752272	1.54e-12
Eif3l	0.771309	1.56e-12
Luc7l2	0.830295	1.62e-12
Rnf167	0.866409	1.63e-12
Echdc1	1.09778	1.65e-12
Tspan3	0.786184	1.66e-12
L2hgdh	1.5059	1.72e-12
Lmnb1	0.950031	1.73e-12
Mbtps1	1.06495	1.76e-12
Mcm3	1.12684	1.76e-12
Jag1	2.12151	1.77e-12
Kdm4b	1.06533	1.79e-12
Xpo1	0.992614	1.81e-12
Clec18a	8.56445	1.81e-12
Proser3	1.57808	1.83e-12
2510039O18Rik	0.794916	1.85e-12
Samd1	0.880051	1.86e-12
Psat1	0.814951	1.87e-12
Ppil2	0.953607	1.89e-12
Mul1	1.0016	1.92e-12
Aldh2	0.758685	1.96e-12
Elovl1	0.744379	2.03e-12
Hdhd2	1.07664	2.08e-12
Cct8	1.0533	2.09e-12
Man1c1	0.875689	2.25e-12
Rab44	0.831296	2.28e-12
Arrb2	1.2786	2.35e-12
Denr	1.27308	2.4e-12
Srpk2	0.871419	2.45e-12
Msh2	1.26243	2.51e-12
Zfp346	1.66415	2.52e-12
Stxbp4	2.72766	2.56e-12
Gnb1l	1.78594	2.59e-12
Zmiz1	0.989764	2.61e-12
Bsn	3.67363	2.65e-12
Fbxl3	1.18386	2.65e-12
Dhx37	1.13055	2.71e-12
Ktn1	1.19969	2.72e-12
Nub1	0.938422	2.79e-12
Aim2	1.19747	2.89e-12
Chd1l	1.09159	2.95e-12
Lhfpl2	3.09905	2.96e-12
Exoc4	1.53011	3.07e-12
Ago3	1.13395	3.08e-12
Pgrmc1	0.791608	3.11e-12
Dcaf11	0.923238	3.12e-12
Camk2g	1.30199	3.12e-12
N4bp2l2	0.909738	3.14e-12
Mycbp2	0.983351	3.21e-12
Usp14	1.49703	3.23e-12
Tnpo3	0.72407	3.26e-12
Snhg6	0.932537	3.32e-12
Snrpb	0.988875	3.39e-12
Lss	1.67905	3.47e-12
Mtdh	0.794299	3.48e-12
Ncstn	0.947178	3.53e-12
Lrba	1.15783	3.56e-12
Cdc14a	1.68871	3.61e-12
Commd9	1.28693	3.63e-12
Cdc45	0.878597	3.66e-12
Taf4	1.00407	3.7e-12
Setd2	0.786913	3.76e-12
Usp19	0.919086	3.84e-12
Rnf157	2.2179	3.89e-12
Trim25	1.07612	3.93e-12
2310022B05Rik	1.47151	3.97e-12
Tpd52l2	1.38367	3.99e-12
5830432E09Rik	1.61303	4.03e-12
Lsm14a	0.871666	4.35e-12
Ptprm	2.82638	4.45e-12
Exosc7	0.884016	4.53e-12
Slmo1	4.37103	4.55e-12
Mdfi	1.8919	4.58e-12
Rbm22	0.917386	4.73e-12
Cnot11	0.921477	4.85e-12
Plk3	1.75749	5.03e-12
Ift22	1.08616	5.05e-12
Layn	1.6934	5.05e-12
Atg14	1.11782	5.1e-12
Mina	1.01405	5.12e-12
Htra1	3.61249	5.18e-12
Psma8	1.36038	5.26e-12
Runx3	0.933354	5.3e-12
Mrpl44	1.02851	5.36e-12
Dirc2	1.1225	5.38e-12
Cdca8	0.952013	5.47e-12
Keap1	1.01234	5.55e-12
Rcor1	0.786227	5.59e-12
Mag	3.02035	5.64e-12
Pigp	1.3551	6.07e-12
Mvd	1.15111	6.07e-12
Zdhhc21	0.984039	6.1e-12
Cd200r1	1.12176	6.13e-12
Eno3	1.24611	6.23e-12
Copb2	0.850908	6.27e-12
Psmb6	0.792432	6.27e-12
Kcnq5	1.39418	6.51e-12
Tcp11l2	1.40166	6.79e-12
Usp48	0.756704	6.9e-12
Chmp2b	0.85821	6.96e-12
Fam118b	0.859882	7.01e-12
Dhx32	1.56478	7.12e-12
Ssna1	0.725839	7.18e-12
Rnf217	0.850906	7.28e-12
Pf4	2.79432	7.52e-12
Agbl5	1.06631	7.53e-12
Prr3	1.03057	7.54e-12
Gpr132	1.4573	7.61e-12
Npas3	8.36661	7.69e-12
Angel2	0.95023	7.75e-12
Tmem106b	1.12311	7.91e-12
Trip11	1.10967	7.95e-12
Lrrc47	0.995491	8.17e-12
Nuak2	1.12959	8.35e-12
Lig3	1.43462	8.39e-12
Prrc2c	0.848762	8.46e-12
Sec16b	7.21942	8.51e-12
Psen2	1.05485	8.53e-12
Ppfibp1	1.46949	8.61e-12
Rad52	1.09117	8.87e-12
Emg1	0.874351	8.95e-12
Ltn1	1.2188	9.33e-12
Psmb1	0.938157	9.39e-12
Yeats4	0.843163	9.7e-12
Rpa1	0.786824	9.73e-12
Acadm	0.954534	1e-11
Ramp1	0.845271	1.01e-11
Zscan30	1.69545	1.01e-11
Pml	1.12905	1.06e-11
Ccar1	0.999823	1.06e-11
Ppif	0.770194	1.06e-11
Gas2	1.44802	1.09e-11
Fancd2	1.3643	1.11e-11
Dgkg	0.795508	1.12e-11
Pth1r	8.29462	1.13e-11
Cox7b	0.804943	1.14e-11
Proser1	1.14305	1.14e-11
Ankfy1	1.20931	1.15e-11
Tmem245	1.08459	1.16e-11
Ccdc85c	1.85529	1.16e-11
Tmem143	1.18982	1.17e-11
Lrpprc	0.824819	1.18e-11
Tmem260	1.21974	1.18e-11
Fastkd3	1.08023	1.2e-11
Tex10	1.77749	1.21e-11
Rnf149	0.986953	1.22e-11
Poc1b	1.17565	1.24e-11
Hsd17b11	0.851256	1.26e-11
Gm15800	1.46027	1.26e-11
Nt5c1a	8.27678	1.29e-11
Psmg2	0.867934	1.3e-11
Lrrc51	3.11753	1.33e-11
Lsm14b	1.01216	1.35e-11
Acad12	2.22355	1.35e-11
Cep41	1.42477	1.35e-11
Dscr3	1.19994	1.36e-11
1500011B03Rik	2.772	1.42e-11
Hk2	0.835656	1.42e-11
B230312C02Rik	8.26482	1.44e-11
Zbtb34	1.42912	1.44e-11
Wdr12	0.802597	1.48e-11
Plcl1	1.40516	1.49e-11
Brk1	0.984302	1.5e-11
Dpm2	0.99019	1.5e-11
Mtrr	1.56365	1.5e-11
Pigb	1.78767	1.5e-11
Fxyd5	0.662344	1.55e-11
Aqp11	3.77958	1.58e-11
AW554918	0.812728	1.6e-11
Dnajc8	1.01459	1.6e-11
Cdc37	0.839101	1.6e-11
Glb1l	0.983937	1.62e-11
Isca2	0.831799	1.66e-11
Gadd45a	0.855472	1.67e-11
Chd7	0.888529	1.67e-11
Hmbs	0.829507	1.69e-11
Rtel1	1.50685	1.69e-11
Jmjd8	0.801587	1.71e-11
Hebp1	1.00386	1.72e-11
Plekhh2	8.25354	1.73e-11
Clspn	1.9215	1.78e-11
Acp6	0.883287	1.82e-11
Clk3	0.978695	1.84e-11
Zfp52	0.959479	1.86e-11
Fbxo21	1.02014	1.91e-11
Alg9	0.757134	1.91e-11
Serinc2	8.21783	1.93e-11
Wdr75	0.805784	1.95e-11
Slc25a44	0.978617	1.97e-11
Ssbp2	1.07119	2e-11
Ndrg1	1.67378	2.01e-11
Hyal2	1.94713	2.06e-11
Acta2	1.87689	2.07e-11
Itpr1	1.19666	2.11e-11
Rae1	1.49517	2.12e-11
Clic4	0.740927	2.15e-11
Ppp1r7	0.953489	2.17e-11
Dstn	0.758267	2.22e-11
Lamtor1	0.882645	2.25e-11
Atp9b	0.937259	2.28e-11
Klhdc4	0.946405	2.29e-11
Smu1	0.753738	2.33e-11
Tceb2	0.797776	2.34e-11
Stt3a	0.931829	2.34e-11
Nfkbiz	1.11368	2.38e-11
Uspl1	1.01923	2.39e-11
Med11	0.86413	2.41e-11
Nprl3	0.990465	2.42e-11
Vgll4	1.05153	2.45e-11
Zbtb8os	1.02191	2.5e-11
Arcn1	0.754181	2.51e-11
Rpp40	1.83712	2.51e-11
Krt80	1.44755	2.57e-11
Mrps17	1.08311	2.58e-11
Megf8	1.31833	2.6e-11
Aebp2	0.872193	2.61e-11
Fam212a	0.784938	2.62e-11
Aptx	2.04932	2.63e-11
Pus1	0.838467	2.8e-11
Wdr36	0.810428	2.84e-11
Klf7	1.74582	2.93e-11
Wasf2	0.809267	2.94e-11
Rab22a	0.858656	3.07e-11
Nek8	1.42864	3.23e-11
Tenm3	5.9402	3.25e-11
Fbxo17	1.71619	3.27e-11
Tsn	0.919673	3.27e-11
Spryd7	1.30164	3.29e-11
Ccdc116	2.41835	3.35e-11
Tpr	0.798337	3.37e-11
Psd4	0.976358	3.42e-11
2024-09-09	0.847809	3.54e-11
Tceanc2	1.1434	3.59e-11
Acad8	0.905058	3.65e-11
Ambra1	1.02538	3.68e-11
Tnfrsf21	0.733846	3.73e-11
Otogl	4.53989	3.75e-11
Rnf11	1.0659	3.86e-11
Gatsl2	1.13187	3.9e-11
D930016D06Rik	1.5776	3.92e-11
Eif4g3	0.736319	3.96e-11
Dtl	1.00409	4.03e-11
Rhot2	1.5545	4.21e-11
Gm12758	4.2956	4.34e-11
Pttg1	1.269	4.37e-11
Trit1	1.37757	4.38e-11
Gtf2ird1	1.0326	4.38e-11
Mark3	0.844564	4.39e-11
[truncated: 14,778 more rows]

## Sheet: Table S4
Table S4: Differentially expressed genes in Tp53-/-Tet2-/- granulocyte macrophage progenitors (GMPs) compared with Tp53-/- GMP.
Symbol	log2 FoldChange	Adjusted P-value
Vmn1r179	-5.72288	1e-287
Cd34	4.46225	1e-287
Etv6	3.0085	1.13e-278
Cited4	-5.5791	1.13e-278
Parp1	5.05243	2.71e-276
Mir7060	-5.91185	2.71e-276
Dhrs3	4.33737	1.71e-268
LOC108167485	-5.29394	1.71e-268
Noc2l	4.12829	4.75e-266
Cdc5l	-4.2806	4.75e-266
Rapgef1	5.64765	1.47e-256
Cldn4	-6.41689	1.47e-256
Tas2r144	-5.2077	1e-251
Serpinf1	3.69835	1e-251
Tln1	3.05334	4.88e-250
Cidec	-5.01711	4.88e-250
Aup1	3.74154	2.12e-249
Kcne1l	-6.48525	2.12e-249
Pgk2	-5.74384	1e-246
Snx5	4.48443	1e-246
4933412E24Rik	-6.1718	1e-239
Zfp36l2	4.32228	1e-239
Tmem50a	3.93751	9.28e-237
LOC108167424	-5.96041	9.28e-237
Rbm39	4.02739	3.08e-235
Tssk6	-4.81193	3.08e-235
Nudt5	4.55842	6.14e-233
Olig3	-4.92958	6.14e-233
Lsm14a	5.54156	1.24e-231
Fzd8	-6.13543	1.24e-231
Snx1	4.91303	7.89e-231
Tas2r117	-4.68099	7.89e-231
Ccna2	3.50227	7.34e-229
Cd2ap	-4.74483	7.34e-229
Clec7a	5.1061	1.54e-228
Foxl2	-5.84769	1.54e-228
Arid1a	3.83704	2.04e-224
Bloc1s4	-4.54268	2.04e-224
Elovl5	3.40447	4.52e-223
Vmn1r81	-6.54862	4.52e-223
Fcgr3	2.84	5.82e-221
Gm7285	-5.0449	5.82e-221
Eif3e	5.1379	2.18e-220
Gm9508	-6.46938	2.18e-220
Serinc3	2.96257	2.63e-220
1110006O24Rik	-4.69711	2.63e-220
Lamp1	3.79043	6.33e-220
Frat1	-4.34329	6.33e-220
Fam49b	3.78371	2.31e-217
Ngp	-10.514	2.31e-217
Trip12	6.12492	8.17e-215
Ccdc61	-5.43696	8.17e-215
Dcaf7	5.91781	2.74e-212
Tas2r124	-5.52833	2.74e-212
Cltc	4.307	3.04e-208
Pou3f2	-4.27377	3.04e-208
Smyd2	5.45188	1.6e-207
Cyp2w1	-5.65314	1.6e-207
Hnrnpl	2.74029	2.17e-206
Fut4	-3.95427	2.17e-206
Anxa2	2.75411	4.58e-205
Erv3	-7.54482	4.58e-205
Tmem205	4.17314	9.45e-205
5730488B01Rik	-5.09113	9.45e-205
Tnfrsf1b	3.10676	1.14e-199
Dimt1	-4.08369	1.14e-199
Lmo2	4.1781	1.49e-199
Cct8l1	-5.63314	1.49e-199
Srsx	-6.01577	1.82e-193
Capza2	4.19178	1.82e-193
Gm5129	-5.48913	1.98e-193
Ccl9	3.52389	1.98e-193
Slc44a2	5.27712	4.54e-193
Gm33349	-5.50934	4.54e-193
Laptm5	3.93731	3.51e-192
Dlx3	-6.48663	3.51e-192
Ap2a1	4.98745	1.94e-190
Fam227b	-6.48728	1.94e-190
Setd2	4.93572	2.05e-189
Vmn1r30	-5.66768	2.05e-189
Pds5a	3.77869	4.4e-189
Fam163a	-6.98221	4.4e-189
Sdcbp	3.18421	7.35e-188
Mafa	-4.86331	7.35e-188
Ctsd	3.87655	5.08e-187
Mppe1	-3.97851	5.08e-187
Lpl	4.14271	2.19e-182
Tas2r134	-6.14199	2.19e-182
Mfsd1	3.6873	1.93e-180
LOC108167986	-4.69931	1.93e-180
Cd52	2.66423	2.33e-180
Frmd6	-6.8523	2.33e-180
Poldip2	3.16422	3.84e-175
Foxs1	-6.77596	3.84e-175
Kdelr1	6.81531	8.62e-174
Hist1h1t	-5.73	8.62e-174
Sod1	2.74533	2.29e-172
Gzmn	-5.87697	2.29e-172
Idh3g	4.04647	5.58e-170
4930426L09Rik	-4.51906	5.58e-170
Xpo7	3.73486	8.47e-170
Fam212a	-3.40623	8.47e-170
Gtf2a2	4.21245	2.01e-169
D730005E14Rik	-5.44964	2.01e-169
Itm2c	3.97989	7.52e-169
Golga7	-5.0792	7.52e-169
Srpk1	4.89505	8.7e-169
Vmn1r80	-6.04919	8.7e-169
Top2a	3.15744	5.01e-166
Cldn5	-5.87202	5.01e-166
Sod2	2.89931	2.41e-165
4933416C03Rik	-4.82588	2.41e-165
Runx1	9.90207	2.8e-164
4930528A17Rik	-4.67451	2.8e-164
Cpsf4	4.29308	4.93e-164
Gpat2	-6.40715	4.93e-164
Polr3h	4.46127	2.23e-162
Cdh15	-5.6157	2.23e-162
Rab10	3.59947	2.41e-162
Gpank1	-5.24219	2.41e-162
Cd79b	4.07698	2.84e-161
Ccdc54	-5.23146	2.84e-161
Npm1	2.29501	7.35e-161
Clec2l	-6.31594	7.35e-161
Bag6	3.86082	8.37e-160
Gstm2	-4.72019	8.37e-160
Fam117a	4.04185	1.79e-159
Fthl17f	-6.9289	1.79e-159
Nfya	3.17625	3.45e-159
9330133O14Rik	-5.11434	3.45e-159
Ddi2	3.06021	3.21e-158
Msgn1	-5.61827	3.21e-158
Hjurp	5.7207	5.68e-158
Itgb4	-6.12036	5.68e-158
Map3k1	5.51779	2.12e-157
Magee2	-7.35241	2.12e-157
Itsn2	4.71009	6.35e-157
Gm6402	-4.53859	6.35e-157
Ddx17	3.53553	1.56e-156
Vmn1r213	-6.64551	1.56e-156
Stom	5.55459	1.15e-155
Ufsp1	-4.8478	1.15e-155
Osbpl9	3.06086	1.35e-155
Pdha2	-5.34335	1.35e-155
Mapkapk2	2.24874	3.72e-155
Ikzf4	-7.09254	3.72e-155
Mrpl24	3.02801	4.02e-155
Sycp1-ps1	-6.29665	4.02e-155
Vps13c	4.29758	1.64e-154
Rnf138rt1	-6.13738	1.64e-154
Arl8b	6.57092	5.5e-151
Gnpnat1	-3.80536	5.5e-151
Cyb5r4	4.13486	5.89e-151
Lcn3	-5.97093	5.89e-151
Ndufs1	4.01517	6.3e-151
Fam43a	-3.31966	6.3e-151
Mast3	2.60508	7.32e-151
Gm7444	-5.03823	7.32e-151
Cd44	5.39246	7.97e-151
Khdc1b	-6.10001	7.97e-151
Cxcr4	2.27583	2.45e-150
LOC100049077	-6.77013	2.45e-150
Mcm2	3.86671	6.3e-150
LOC108168914	-8.8547	6.3e-150
Lyst	3.51912	1.02e-149
Krt79	-7.89943	1.02e-149
Smarca4	6.59346	2.48e-149
1700028B04Rik	-6.17753	2.48e-149
Atp5a1	2.13697	3.41e-149
Frat2	-3.62821	3.41e-149
Susd1	2.84009	5.76e-149
Gm10266	-5.56067	5.76e-149
BC017643	5.35642	9.42e-149
4933402J07Rik	-6.70753	9.42e-149
Zc3h7b	6.21478	7.18e-148
Klf17	-6.27041	7.18e-148
Derl1	3.80997	9.81e-148
Gm20554	-5.70029	9.81e-148
Ccnk	4.70246	1.41e-147
Cnn3	-2.9392	1.41e-147
Cux1	3.94862	5.29e-147
Mcpt4	-7.06322	5.29e-147
Krtap31-1	-6.37803	1e-146
4930571K23Rik	-6.50341	1e-146
Ace3	-4.61365	1.02e-146
F7	4.1199	2.25e-146
Zfp830	-4.26649	2.25e-146
Irgm	-4.90525	2.36e-146
Mtfr1l	2.67479	3.39e-146
LOC108167601	-4.80404	3.39e-146
Gsg2	-3.90072	7.2e-146
4930564C03Rik	-5.60365	1e-145
Krtap11-1	-6.60197	1e-145
Zpr1	3.87616	1.01e-145
Ndufc1	-3.99445	1.01e-145
Tusc1	-2.95118	2.14e-145
Fbxw27	-10.3826	2.82e-145
2610507B11Rik	4.14633	8.07e-145
Nadsyn1	-5.3447	8.07e-145
5033404E19Rik	-6.22023	1e-144
Krtap24-1	-6.71549	1e-144
Opn1mw	-6.91658	1.5e-144
Slc26a8	-3.48875	7.87e-144
4930594C11Rik	-5.92365	1e-143
Klhl34	-6.96301	1e-143
Topbp1	3.71555	2.59e-143
Fancc	-5.94797	2.59e-143
4930413G21Rik	-5.64144	3.22e-143
Drap1	-2.28262	3.85e-143
Gm6654	-4.86339	5.14e-143
Serpinb10	-4.26348	6.38e-143
6330407A03Rik	-4.50802	1e-142
Kcnj11	-5.88959	1e-142
Junb	-2.15023	1.97e-142
Stt3a	3.82844	2.82e-142
Ttc34	-5.74753	2.82e-142
Ctnnb1	2.92035	3e-142
Bcl6	-4.87009	3e-142
Dmrtc2	-4.85928	3.61e-142
BC035044	2.35868	4.26e-142
Siglecg	-5.46277	4.26e-142
Scp2	3.54744	7.98e-142
1700034I23Rik	-5.08129	7.98e-142
Adam6b	-5.86343	1e-141
Krtap3-1	-6.05103	1e-141
Irf8	2.8261	1.56e-141
Kis2	-6.00009	1.56e-141
Mrgprb3	-6.12668	1.71e-141
Gm13315	-3.678	1.75e-141
Gm9767	-6.54404	3.53e-141
Mmp27	-6.48478	4.74e-141
Zyx	3.17251	6.11e-141
Adam1b	-5.92177	6.11e-141
Krtap8-1	-5.35837	1e-140
Adam1a	-5.63021	1e-140
Ube4b	3.358	1.39e-140
D830050J10Rik	-4.92269	1.39e-140
Hist1h1b	-1.94107	2.33e-140
Btnl6	-4.43457	3.64e-140
Asic4	-3.82386	4.58e-140
Lsm2	3.51571	6.58e-140
Gas1	-5.62737	6.58e-140
St6galnac4	7.25425	7.82e-140
AY761185	-11.2049	7.82e-140
Krtap4-2	-5.26884	1e-139
Actrt1	-6.01774	1e-139
Tiprl	4.02796	1.14e-139
Pax6os1	-6.11309	1.14e-139
P2ry4	-6.70676	1.98e-139
Vil1	-5.26168	2.22e-139
Lamtor3	-3.747	2.45e-139
Kti12	-3.06522	2.65e-139
Ninj1	5.30499	3.64e-139
Gm6083	-5.37733	3.64e-139
Ddx46	-2.89291	4.41e-139
D830031N03Rik	-4.4004	4.91e-139
Pdha1	7.88171	8.05e-139
Gm7443	-4.90683	8.05e-139
Pno1	4.72772	8.88e-139
Vmn1r184	-5.4131	8.88e-139
Lcmt2	-6.2324	1e-138
Ascl5	-6.54138	1e-138
Vmn1r40	-3.80114	1.31e-138
Armc10	-3.47522	1.5e-138
C730036E19Rik	-4.44105	1.64e-138
Gm5039	-4.41476	2.18e-138
C030034I22Rik	-3.81542	2.8e-138
Mt1	3.41231	7.58e-138
B330016D10Rik	-4.25417	7.58e-138
Krtap13-1	-6.01491	1e-137
Adra2a	-6.65835	1e-137
Gm10318	-6.81118	1.02e-137
Gsdmcl-ps	-5.33889	1.21e-137
Mpdu1	3.73647	1.22e-137
Thbd	-4.66034	1.22e-137
Syt8	-5.20839	3.53e-137
Tspan3	6.30233	4.02e-137
Prg2	-13.2732	4.02e-137
H6pd	4.35851	4.22e-137
Gm20594	-5.47797	4.22e-137
Cyp2d22	-3.89537	4.94e-137
Krtap21-1	-5.7575	1e-136
AF366264	-6.58222	1e-136
Irf2bp2	2.49526	3.23e-136
Prdm4	-4.48633	3.23e-136
Klhl9	-2.55792	5.43e-136
Tmem176b	2.67982	5.88e-136
Vmn1r228	-6.24035	5.88e-136
Gm807	-9.30909	6.07e-136
5930403L14Rik	-4.86341	7.46e-136
Lrrc10b	-6.09684	1e-135
Adra2b	-6.77534	1e-135
Krtap16-3	-5.37383	1.24e-135
Adrb2	-3.47585	1.29e-135
2610306M01Rik	-4.21077	3.49e-135
Arhgdig	-4.00883	8e-135
Rmnd5a	2.91132	9.77e-135
Krtap4-9	-5.18339	9.77e-135
Leng9	-5.54939	1e-134
Amigo2	-5.9401	1e-134
Mab21l3	-6.14606	1.62e-134
Tcn2	7.03669	3.44e-134
Prr11	-4.82973	3.44e-134
Pdcd10	-2.54719	3.82e-134
Tnfaip2	3.08247	5.56e-134
Pcdhb7	-5.19096	5.56e-134
Glipr1	2.22868	9.62e-134
Ppp1r37	-4.24628	9.62e-134
AI450353	-4.87611	1e-133
Krtap3-2	-5.74716	1e-133
Fscn1	-5.98329	1.55e-133
H2afj	-2.65808	1.84e-133
Scamp3	4.91383	1.86e-133
Gm9736	-7.81128	1.86e-133
Itih4	-5.88857	6.55e-133
Gm6588	-5.08837	8.28e-133
Krtap19-3	-5.92253	1e-132
Aldoart2	-6.27441	1e-132
P4hb	2.06751	2.18e-132
Rpp25	-4.73003	2.18e-132
Gm4559	-6.23836	2.69e-132
Lcp2	3.24756	3.09e-132
Shox2	-5.85307	3.09e-132
Gm3238	-6.0986	3.69e-132
Clptm1	6.98638	4.63e-132
Twistnb	-3.56571	4.63e-132
Rbpms	-6.43085	6.55e-132
Krtap13	-5.1406	1e-131
Atoh1	-5.51791	1e-131
Aldh2	2.13333	1.39e-131
Tas2r137	-4.66926	1.39e-131
Cers2	2.93677	2.33e-131
Abhd16b	-5.40012	2.33e-131
Rbm15b	-3.17018	3.11e-131
Rnf43	-3.20885	4.53e-131
Ccdc94	-2.99727	5.72e-131
5730435O14Rik	-9.25133	9.23e-131
Krtap19-2	-5.77264	1e-130
Ascl4	-6.60288	1e-130
Arhgap1	-3.24722	2.55e-130
Arxes2	-4.93935	1e-129
Krtap19-4	-6.8563	1e-129
Sec61a1	2.90223	2.05e-129
Rdh13	-6.23099	2.05e-129
Puf60	3.99628	2.23e-129
1700024P04Rik	-6.50001	2.23e-129
Fam46a	3.25018	3.35e-129
Rbms2	-5.78443	3.35e-129
Smn1	2.84597	3.59e-129
Pou3f1	-4.88899	3.59e-129
Golm1	-5.48433	4.93e-129
Arhgef10l	3.66352	5.29e-129
Ren1	-6.64719	5.29e-129
Disp1	-8.58516	8.16e-129
Lrrc52	-5.47593	8.68e-129
Krtap6-5	-5.82897	1e-128
Amd2	-6.71652	1e-128
Zfp212	4.42868	1.13e-128
Fam47c	-6.93345	1.13e-128
Foxd3	-4.97664	1.75e-128
Themis3	-5.00231	2.06e-128
Cuta	3.34993	3.03e-128
Gm10033	-6.41642	3.03e-128
Yeats4	2.9799	4.03e-128
Cdk5r2	-6.2228	4.03e-128
Apoa1	-6.8184	4.08e-128
Rap2b	-4.81807	4.78e-128
Adra2c	-5.96814	1e-127
Krtap27-1	-6.52714	1e-127
Pfdn2	-2.97527	1.34e-127
Itpr1	4.52901	1.51e-127
Scn5a	-5.79945	1.51e-127
Rab44	5.00015	1.81e-127
D1Pas1	-5.55612	1.81e-127
Tmx4	3.22519	1.82e-127
LOC108167643	-4.45568	1.82e-127
Ccr1	4.20245	2.55e-127
Zfp59	-4.62998	2.55e-127
1110004F10Rik	4.33486	3.68e-127
Gm5346	-5.27389	3.68e-127
LOC108168323	-5.11802	5.28e-127
Msra	7.89496	5.76e-127
Mars2	-4.65955	5.76e-127
Pcdhb11	-5.35773	5.85e-127
Arhgdib	1.65206	6.67e-127
2900055J20Rik	-5.80498	6.67e-127
Ubtfl1	-6.96581	8.93e-127
Prpf38b	7.36943	9.42e-127
Slc26a5	-6.13734	9.42e-127
Ang2	-6.18054	1e-126
Krtap31-2	-6.82642	1e-126
Pecam1	3.1833	2.27e-126
Zfp873	-4.24882	2.27e-126
Gm21269	-6.91194	2.42e-126
Cyp27b1	-4.42489	4.07e-126
Arl4c	-4.19405	1e-125
Krtap4-16	-5.99178	1e-125
Chrnd	-3.93387	1.17e-125
Nfe2	2.7385	1.71e-125
Cdr1	-6.515	1.71e-125
Nol6	5.69496	2.69e-125
Ldhb	-6.25664	2.69e-125
Kdm4a	2.54283	3.19e-125
Tas2r110	-5.93353	3.19e-125
Polr2c	-4.15328	4.27e-125
Ppp3ca	4.54453	5.91e-125
Hexim1	-5.11877	5.91e-125
Sf3b3	2.25085	6.05e-125
Spata25	-10.2519	6.05e-125
LOC108168970	-5.63437	6.54e-125
Gm20300	-3.88929	6.63e-125
Eif4g1	1.92572	9.63e-125
1600012H06Rik	-4.6191	9.63e-125
C630043F03Rik	-5.48717	1e-124
Krtap4-7	-5.66338	1e-124
Psenen	-2.76321	1.01e-124
Hmgb1-rs17	-5.96077	1.16e-124
Sf1	2.62816	1.37e-124
Krtap5-4	-6.76587	1.37e-124
Vmn1r6	-5.04828	2.31e-124
Cdr2	-4.06218	2.49e-124
Copb2	3.18987	4.1e-124
Stag3	-7.20207	4.1e-124
Ptpa	3.77087	4.19e-124
2310061N02Rik	-5.6648	4.19e-124
Kdm3b	5.49367	4.47e-124
Vmn1r227	-5.36863	4.47e-124
Pcdhb13	-6.41289	4.89e-124
Cyp4b1	-5.41332	8.16e-124
Eif4a2	-2.10262	9.25e-124
Krtap9-5	-6.28157	1e-123
Bhlha9	-6.44949	1e-123
Trio	5.56989	1.01e-123
Slurp1	-6.1679	1.01e-123
Gda	2.27096	1.04e-123
Vmn1r39	-5.18541	1.04e-123
Sell	4.08069	1.06e-123
Gm11780	-5.82216	1.06e-123
Mrgprh	-5.1207	1.19e-123
Etv5	4.83427	1.38e-123
Pigm	-3.53044	1.38e-123
Slc38a10	5.30112	1.57e-123
H1fnt	-5.66998	1.57e-123
H2-Q6	7.19851	1.7e-123
Gm36796	-4.1647	1.7e-123
Ppan	3.22081	2.29e-123
Gm41289	-7.00762	2.29e-123
Rpl7l1	3.52122	2.8e-123
Tmcc1	-5.49198	2.8e-123
Krtap3-3	-6.57771	3.77e-123
Hnrnpm	3.24305	5.4e-123
6430411K18Rik	-4.61633	5.4e-123
Polr1a	5.77436	5.67e-123
BC031361	-5.03332	5.67e-123
Ppl	-4.53171	5.7e-123
Foxc2	-4.28934	7.13e-123
Mmaa	-4.52979	7.27e-123
Zxda	-4.36735	8.83e-123
Ccdc121	-5.2149	1e-122
Lrrc30	-5.86272	1e-122
Ccl3	7.08132	1.03e-122
Hpse	2.78861	1.03e-122
LOC102634812	-4.69249	1.03e-122
Sult1a1	-5.6253	1.03e-122
Eprs	3.69697	1.22e-122
Snora62	-4.02897	1.22e-122
Dpy19l1	3.5622	1.36e-122
Vmn1r71	-6.0014	1.36e-122
Fip1l1	5.61406	1.63e-122
Stk-ps2	-5.82024	1.63e-122
Cnot6	4.09324	2.19e-122
LOC108167883	-5.76402	2.19e-122
Nop58	2.47029	3.77e-122
Tsr3	-5.27017	3.77e-122
Foxp1	2.83403	4.16e-122
Adam30	-4.77853	4.16e-122
Rab27a	2.58333	6.79e-122
Tubb3	-5.23276	6.79e-122
Itga3	-4.55789	8.12e-122
Cd53	3.44369	8.68e-122
Trp53i13	-4.92997	8.68e-122
Krtap4-6	-6.45224	1e-121
Capns2	-6.52558	1e-121
Xpc	-3.11369	1.03e-121
5730408K05Rik	-4.36419	1.53e-121
Tnfrsf14	2.80551	2.59e-121
Sbk1	-6.54887	2.59e-121
Stra6	-3.99987	5.1e-121
2410016O06Rik	-3.69305	8.73e-121
B930059L03Rik	-5.33513	1e-120
Krtap1-5	-5.51519	1e-120
Gdap10	-2.99555	1.77e-120
Penk	5.10123	1.9e-120
1700084E18Rik	-5.65994	1.9e-120
Gm7936	-5.48326	2.55e-120
Rangap1	4.78133	2.62e-120
Rnf113a2	-4.05685	2.62e-120
P2ry14	-6.75685	2.88e-120
Mettl9	2.86392	2.89e-120
Pcdhb4	-6.08901	2.89e-120
Kyat3	-4.25932	6.08e-120
Pld2	-4.23253	6.76e-120
Borcs6	-4.14398	1e-119
Krtap28-13	-5.8091	1e-119
Setd5	3.38822	1.01e-119
C330007P06Rik	-2.89549	1.01e-119
1700001G17Rik	-5.89422	1.06e-119
LOC108168357	-6.59369	1.13e-119
Prrc1	5.81128	2.28e-119
5730409K12Rik	-6.0163	2.28e-119
Ltk	-5.61873	4.81e-119
Pcdhb5	-4.6556	1e-118
Krtap15	-6.33786	1e-118
Bambi-ps1	-7.00038	1e-118
Mrto4	4.18352	1.27e-118
Imp3	-2.96056	1.27e-118
Brk1	3.74798	1.31e-118
7420426K07Rik	-5.80258	1.31e-118
Cxcr1	-5.71774	1.56e-118
Cd68	5.13196	1.74e-118
1700052K11Rik	-5.45375	1.74e-118
Cebpb	-4.28975	1.88e-118
Terc	-4.03555	2.05e-118
Cdhr2	-5.33696	2.68e-118
LOC106740	-4.26745	2.86e-118
Arcn1	7.15248	4.12e-118
Cxcr3	-7.18874	4.12e-118
Hist2h2ab	-2.96521	7.07e-118
C030023E24Rik	-5.9288	1e-117
Krtap16-1	-6.00894	1e-117
Eif4e	-2.43241	1.05e-117
Ybx1	2.02828	1.28e-117
Gm5093	-5.55399	1.28e-117
Tfr2	-4.48168	2.46e-117
Vmn1r113	-5.5114	3.29e-117
Alg12	-4.06092	3.61e-117
Kcnip3	-2.96926	5.26e-117
Cyfip1	3.36928	9.29e-117
Tas2r138	-5.80808	9.29e-117
Best2	-6.25871	9.81e-117
B3gnt9	-5.73248	1e-116
Ldoc1l	-6.16604	1e-116
Anks1	8.39167	1.06e-116
Cd24a	-6.01481	1.06e-116
Pithd1	3.52688	1.22e-116
Mageh1	-6.54561	1.22e-116
Atf1	3.02765	1.3e-116
Hes6	-4.48262	1.3e-116
Xdh	6.37019	1.67e-116
Ints5	-4.13185	1.67e-116
Atxn7l3	6.02924	3.03e-116
Vmn1r34	-5.1327	3.03e-116
Ap5b1	-2.82337	3.18e-116
Gm26808	-5.35288	3.36e-116
LOC105243207	-5.4874	5.31e-116
Ncald	-6.01749	8.52e-116
Slc31a1	5.87935	9.17e-116
Ier5l	-5.3419	9.17e-116
B3gnt8	-3.71709	1e-115
Krtap20-2	-5.97178	1e-115
4930480E11Rik	-6.59893	1.77e-115
Tprn	-2.0473	2.05e-115
Itga1	4.46107	2.09e-115
Mageb3	-5.36387	2.09e-115
Atp1a3	3.0603	2.15e-115
LOC108168109	-5.98398	2.15e-115
Ly6e	2.79296	6.06e-115
Ttc30a1	-5.23409	6.06e-115
B130006D01Rik	-5.66395	1e-114
Lrrc10	-6.44142	1e-114
Sptb	-4.11352	1.49e-114
Tdgf1	-4.24382	1.58e-114
Uhrf1	2.54231	2.08e-114
Smcr8	-5.33314	2.08e-114
Tmem201	2.73825	2.73e-114
LOC102632465	-5.12152	2.73e-114
Tax1bp1	2.72701	5.19e-114
Zbtb18	-2.94274	5.19e-114
Atp8b3	-7.07414	5.78e-114
4930487H11Rik	-4.14935	8.24e-114
AY074887	-5.51495	1e-113
Klhdc7b	-6.2208	1e-113
Tmem123	7.01641	1.21e-113
Nrarp	-5.2364	1.21e-113
Mark3	6.7932	1.45e-113
Mir6390	-5.63361	1.45e-113
St8sia4	3.83312	2.81e-113
LOC102631979	-5.26818	2.81e-113
Pcdhb14	-4.8464	3e-113
Snrpa	3.55014	5.37e-113
Ccdc87	-6.92638	5.37e-113
BC037704	-5.16608	1e-112
Krtap5-3	-7.05071	1e-112
Stx16	3.5815	1.28e-112
Odc1	-4.63365	1.28e-112
Nudcd3	-3.07773	1.42e-112
Sfpq	2.58605	1.82e-112
Ldoc1	-6.8265	1.82e-112
Psme3	3.8845	2.81e-112
Csl	-6.15155	2.81e-112
Actrt3	-10.2101	5.36e-112
Dync1li1	3.66331	5.92e-112
Pcdhb17	-5.24813	5.92e-112
Rxra	-1.90332	6.23e-112
Strap	3.28228	7.75e-112
Kbtbd6	-4.82714	7.75e-112
BC048507	-6.46965	1e-111
Krtap10-4	-7.27573	1e-111
Cdc42	2.28872	1.31e-111
Rfwd3	-4.51753	1.31e-111
2024-09-09	4.11401	1.57e-111
Tma16	-3.58746	1.57e-111
Gm7977	-3.75901	1.84e-111
Gm34991	-6.13218	2.19e-111
Ggh	2.83505	3.11e-111
Ccdc106	-4.80752	3.11e-111
Il10rb	5.43838	5.5e-111
Zfp787	-4.14265	5.5e-111
Aldoart1	-5.20987	5.93e-111
Slc7a5	2.43887	8.16e-111
2810032G03Rik	-5.27455	8.16e-111
Mphosph6	-3.71736	9.01e-111
AU022751	-5.60182	1e-110
Krtap26-1	-6.40023	1e-110
Glb1	3.49985	1.34e-110
Armcx6	-6.03495	1.34e-110
Syf2	3.89953	1.68e-110
LOC108167568	-4.46178	1.68e-110
Ppp1r27	-4.06735	2.97e-110
Map7d1	3.33327	4.37e-110
Znrf4	-6.29981	4.37e-110
Hnrnpul2	-2.08694	5.25e-110
Emc3	4.78866	5.6e-110
Bmyc	-4.86497	5.6e-110
Tmem109	6.50794	8.53e-110
Rps19-ps3	-4.75785	8.53e-110
Krtap19-9b	-6.46522	1e-109
AU015228	-7.12917	1e-109
Sugt1	2.83289	1.05e-109
LOC108168757	-6.71553	1.05e-109
0610012G03Rik	-2.63901	1.36e-109
Gid8	4.54272	2.42e-109
Cldn20	-4.94655	2.42e-109
Plcd1	-4.53636	2.65e-109
Lat2	2.24757	4.94e-109
Chml	-5.16648	4.94e-109
Pias2	3.72322	5.27e-109
Oprl1	-5.95866	5.27e-109
Gm7467	-5.61587	5.4e-109
Dcaf12	2.46629	6.73e-109
Rmi1	-4.82202	6.73e-109
B3galt4	-5.12374	1e-108
Kif4-ps	-6.49829	1e-108
Pip5k1b	-5.77564	1.09e-108
Tapbpl	3.63396	1.41e-108
Vmn1r29	-6.04599	1.41e-108
Rsrp1	2.4088	1.62e-108
1500015A07Rik	-4.93926	1.62e-108
Mospd3	4.75371	2.08e-108
Aplnr	-6.16318	2.08e-108
Actb	2.5016	2.09e-108
1700020D05Rik	-5.02285	2.09e-108
Gnb2	1.76044	2.58e-108
Tacstd2	-3.61021	2.58e-108
Tcp1	1.91968	3.52e-108
Gm5176	-6.14692	3.52e-108
Kcna5	-4.35859	1e-107
BB283400	-5.96468	1e-107
Gm3414	-3.88007	1.08e-107
Dffb	3.99596	1.15e-107
Hspb3	-6.28329	1.15e-107
Numa1	6.06736	3.95e-107
Carlr	-5.49813	3.95e-107
Csf1r	3.94986	4.29e-107
4921533I20Rik	-5.73726	4.29e-107
Baz1b	2.28014	4.43e-107
Zfp608	-6.93181	4.43e-107
Gclc	2.17689	4.89e-107
Gm4916	-5.73873	4.89e-107
Tcf25	2.45711	6.47e-107
Sstr4	-5.1816	6.47e-107
Polr2b	4.77738	7.02e-107
Lama2	-6.11903	7.02e-107
Unc93b1	3.59697	9.43e-107
A230103O09Rik	-7.69816	9.43e-107
Krtap1-4	-5.29682	1e-106
AY702102	-6.38218	1e-106
Ciz1	5.55633	1.12e-106
2310079G19Rik	-6.20702	1.12e-106
Afg3l1	-2.59148	2.56e-106
B930041F14Rik	-4.42104	3.3e-106
Prkar2a	4.32493	3.59e-106
Gm29805	-7.0896	3.59e-106
Rin3	3.04652	3.74e-106
Gm6548	-4.42397	3.74e-106
Ezr	3.24258	4.76e-106
Cyp8b1	-5.33937	4.76e-106
Kif2b	-5.97912	1e-105
Calm4	-7.09401	1e-105
Mfn2	6.71134	1.62e-105
Gm10416	-4.93368	1.62e-105
Tle3	2.56002	1.9e-105
LOC108168307	-5.06565	1.9e-105
Zfp42	-5.57677	1.99e-105
Tmem53	-5.02126	2.46e-105
1600014C10Rik	-4.03641	3.97e-105
Baiap3	-5.36014	4.12e-105
Nup214	4.81922	4.3e-105
Ppp1r14d	-6.66138	4.3e-105
Ttyh1	-6.49502	4.45e-105
Gm3219	-5.39028	6.94e-105
LOC432842	-6.79352	7.93e-105
Ccdc88c	3.67053	8.55e-105
4930488L21Rik	-6.72784	8.55e-105
Pes1	6.28	8.86e-105
LOC108168816	-3.98811	8.86e-105
Ifna5	-4.26995	8.94e-105
Wfdc21	-4.29701	9.91e-105
BC020402	-5.70467	1e-104
Krtap7-1	-6.22533	1e-104
Zfp60	-6.1115	1.09e-104
Gm29260	-6.74207	1.19e-104
Gm15694	-3.67239	1.29e-104
Gm5712	-5.78235	1.29e-104
2610301B20Rik	-3.50076	1.49e-104
Slc4a1	-3.72235	1.72e-104
Me1	-5.92179	1.78e-104
Spred1	2.608	1.89e-104
0610039K10Rik	-4.28464	1.89e-104
Gm15760	-5.9307	1.98e-104
Limd2	3.96405	1.98e-104
6330408A02Rik	-5.80177	2.08e-104
Sbno1	2.96625	2.28e-104
Magee1	-5.47041	2.28e-104
Vmn1r84	-6.39311	2.38e-104
Acy3	-5.86833	2.48e-104
Plekho1	-1.91972	2.56e-104
4931440F15Rik	-5.82677	2.67e-104
Prdx6b	-5.09423	2.77e-104
Tap1	3.3445	2.92e-104
Cdk8	-3.94952	2.92e-104
B930095G15Rik	-5.77311	2.97e-104
Gm34780	-7.08431	3.07e-104
Vmn1r12	-4.79409	3.17e-104
Hk2	3.18441	3.38e-104
6030498E09Rik	-4.82789	3.38e-104
Ppp1r2-ps7	-6.51383	3.47e-104
9230110C19Rik	-6.40901	3.57e-104
Gnat2	-5.43179	3.76e-104
Cables2	-3.75542	3.86e-104
Gm40556	-5.63229	3.96e-104
Capza3	-4.63159	4.26e-104
Ang4	-6.09241	4.36e-104
Gpr6	-7.19963	4.65e-104
Vmn1r194	-6.23416	4.95e-104
Foxc1	-6.62759	5.05e-104
Dnmt1	5.41625	5.15e-104
4930444G20Rik	-5.04943	5.15e-104
Plpp6	-5.99484	5.35e-104
Cdk9	-2.79332	5.45e-104
Arpc4	4.9692	5.45e-104
Tas2r113	-5.17358	5.64e-104
Atg9b	-5.97791	5.82e-104
3830406C13Rik	-4.24536	5.84e-104
Ifna2	-4.87318	5.94e-104
Prmt6	-4.93133	6.04e-104
Adora1	-6.98866	6.14e-104
Krtap17-1	-6.33791	6.44e-104
Ppp1r3d	-5.37036	6.54e-104
Cdk5r1	-4.63942	6.63e-104
Prlhr	-6.71036	6.73e-104
Psapl1	-6.31172	6.83e-104
Pou3f4	-6.21776	6.93e-104
Pnma3	-5.86382	7.03e-104
Pnma1	-5.18424	7.13e-104
Ppp1r2-ps9	-6.01441	7.23e-104
Gm853	-7.44596	7.33e-104
Psmb11	-5.85639	7.43e-104
Phtf1os	-5.2664	7.53e-104
Pih1d3	-5.42681	7.62e-104
Armcx3	-5.20354	7.72e-104
Vmn1r78	-6.864	7.92e-104
Pou3f3	-6.35786	8.02e-104
Fam71a	-5.1036	8.52e-104
Vmn1r87	-6.5794	8.61e-104
Oxct2b	-4.79754	9.01e-104
Srbd1	-4.27127	9.21e-104
Cldn3	-5.63395	1e-103
Krtap14	-5.7101	1e-103
Peg12	-4.54343	1.05e-103
Peg13	-5.30702	1.18e-103
Pcdhb6	-7.02555	1.29e-103
Pcdhb21	-5.50591	1.37e-103
Pcdhb16	-5.31253	1.42e-103
Pcdhb22	-6.15309	1.55e-103
Pcdhb18	-6.68173	1.61e-103
Mcm3	3.42387	1.82e-103
Tigd5	-4.50353	1.82e-103
Pabpc6	-5.51616	1.83e-103
Armc5	-3.41571	1.84e-103
Paqr9	-5.54304	1.9e-103
Dync1h1	3.24384	1.92e-103
Tspan33	-5.06765	1.92e-103
LOC108168892	-4.40773	2.05e-103
Pabpc2	-6.00098	2.19e-103
Rab5b	-5.35543	2.23e-103
Pcdhb20	-6.29038	2.26e-103
Pcdhb1	-5.97282	2.27e-103
Otud6a	-5.78747	2.28e-103
Papolb	-5.58258	2.39e-103
Pcdhb15	-6.16124	2.4e-103
Brd3	4.56987	2.44e-103
H2afb1	-5.03531	2.44e-103
Particl	-4.98315	2.46e-103
Pcdhb19	-5.74632	2.6e-103
Pcdhb10	-5.8149	3.1e-103
Pcdhb2	-5.45981	3.16e-103
Olig1	-5.74301	3.22e-103
Pbp2	-5.75265	3.3e-103
Nhp2	2.47915	3.39e-103
4930465K10Rik	-6.00538	3.39e-103
Omp	-6.93061	3.43e-103
Cyth4	2.94333	5.21e-103
Tas2r130	-5.43745	5.21e-103
Hils1	-5.85047	6.51e-103
Dlx6os2	-5.89604	6.53e-103
4931417E11Rik	-6.05428	6.57e-103
AI429214	-5.50712	6.61e-103
Chmp1b	-6.04277	6.65e-103
Gm4532	-6.48092	6.67e-103
Msx1os	-5.31884	6.69e-103
Mir6345	-6.22943	6.71e-103
Ccer1	-6.67908	6.75e-103
Gm17762	-6.00082	6.79e-103
Hps6	-4.97144	6.81e-103
Hist1h2ae	-5.48811	8.39e-103
Nup205	4.98207	8.86e-103
F630048H11Rik	-4.06903	8.86e-103
BC064078	7.08255	8.88e-103
Krt33b	-6.57725	8.88e-103
Cldn9	-5.77087	1e-102
Krtap12-1	-6.61382	1e-102
Irf1	8.3231	1.04e-102
Nap1l5	-5.51313	1.04e-102
Wdr5	4.07181	1.61e-102
Zfp729a	-5.13733	1.61e-102
LOC108167746	-3.7896	3.61e-102
Usp27x	-6.41431	5.4e-102
Slc22a13	-5.92791	5.86e-102
Taok1	5.20613	6.71e-102
0610038B21Rik	-4.90317	6.71e-102
Ubl7	2.72527	7.34e-102
Rbmxl1	-3.9508	7.34e-102
Ch25h	-5.91364	1e-101
Krtap22-2	-6.28747	1e-101
Nes	-5.58466	1.35e-101
Zfp319	-3.02049	1.58e-101
Klk1b16	-4.70963	1.95e-101
Slc34a2	-5.8495	1.97e-101
Med17	4.43874	2.24e-101
Net1	-3.71879	2.24e-101
Il3ra	3.25755	2.68e-101
Gm36027	-5.90109	2.68e-101
Ccdc182	-4.75622	4.93e-101
Elac2	4.72316	5.49e-101
LOC108168936	-4.87828	5.49e-101
Arhgap15	3.72815	5.67e-101
4930577N17Rik	-4.47407	5.67e-101
Tgif1	3.17725	5.85e-101
Rnase13	-5.55506	5.85e-101
Gfi1	5.26176	6.89e-101
LOC102638785	-5.54602	6.89e-101
Krtap10-10	-6.00536	1e-100
Ccdc185	-6.01916	1e-100
Dpm3	-5.82046	1.28e-100
Nfx1	2.62391	1.7e-100
Rfc2	2.60955	1.7e-100
Krtap6-1	-4.85839	1.7e-100
1600023N17Rik	-5.96226	1.7e-100
Panx1	5.81716	7.07e-100
2900092D14Rik	-4.61775	7.07e-100
Slpi	3.55444	8.61e-100
Kcnf1	-6.2928	8.61e-100
Ank	3.0077	9.98e-100
Nrp	-4.63837	9.98e-100
Ier5	-4.12658	1e-99
Ccdc8	-6.75395	1e-99
Ptp4a2	5.54471	1.23e-99
1700049L16Rik	-7.30201	1.23e-99
Lrrc58	3.27038	3.02e-99
Tmem30b	-5.46754	3.02e-99
Impad1	6.17709	3.54e-99
Eid1	-5.56112	3.54e-99
Tfeb	-2.22317	4.25e-99
Ap2b1	4.0294	5.09e-99
1700018L02Rik	-6.45793	5.09e-99
Rpph1	-2.13381	5.46e-99
LOC108168748	-10.4961	5.98e-99
Dlx4	-5.73675	6.21e-99
Slc28a2	-5.28041	8.81e-99
Hsfy2	-6.15276	1e-98
Cetn1	-6.64965	1e-98
Ythdf2	3.30477	1.43e-98
Adrb3	-6.65615	1.43e-98
Mybbp1a	2.8167	1.49e-98
Rnf113a1	-5.5428	1.49e-98
Clk2	3.22565	1.81e-98
Sowahd	-7.27084	1.81e-98
Aox2	-6.50017	2.37e-98
Ppp2r2a	-2.51857	2.93e-98
Pcnt	5.1987	3.16e-98
Vmn1r223	-5.15543	3.16e-98
Safb	2.36454	3.59e-98
4930515G01Rik	-5.17212	3.59e-98
Ubac2	5.00912	3.66e-98
Gm715	-5.99201	3.66e-98
Wfdc5	-6.94426	5.51e-98
Kctd12	-2.91098	6.05e-98
Bpifa3	-6.3525	7.57e-98
C030039L03Rik	-6.27363	7.75e-98
Gbp4	-5.58805	7.93e-98
Rer1	3.92135	8.02e-98
Hist1h4a	-5.00625	8.02e-98
Rab42	-6.75676	8.05e-98
Gbp11	-6.36115	8.11e-98
Hs6st1	-4.21034	8.29e-98
Syndig1l	-5.56729	8.56e-98
Itpripl2	-3.94571	1e-97
Chrm5	-6.44591	1e-97
Cd9	6.64974	1.15e-97
Tktl2	-6.61149	1.15e-97
Susd2	-4.85535	2.45e-97
Th	-4.90963	2.86e-97
Kmt2d	7.90637	4.89e-97
Mir8096	-5.37293	4.89e-97
Pxylp1	3.02351	5.38e-97
Gm3902	-5.47014	5.38e-97
Pde1b	6.63137	9.85e-97
Foxd4	-5.25784	9.85e-97
Ifnab	-4.70779	1e-96
Cd248	-6.48692	1e-96
Ddrgk1	5.52174	1.19e-96
Ppp2r3d	-3.71375	1.19e-96
Slc35b4	2.43807	2e-96
1700019O17Rik	-6.00119	2e-96
Plxnd1	5.42038	2.25e-96
Gm15421	-4.24824	2.25e-96
Srrm1	3.11932	3.04e-96
Ifna13	-5.20496	3.04e-96
Bfsp1	-5.93769	3.95e-96
LOC105245869	-7.23919	4.49e-96
Stip1	2.50764	4.86e-96
2310034C09Rik	-6.46059	4.86e-96
Gm32209	-6.01082	4.95e-96
Bysl	5.34736	5.83e-96
Gm6744	-6.1535	5.83e-96
Slc35a4	-5.49193	8.54e-96
2510039O18Rik	2.91433	9.33e-96
Dmkn	-4.09989	9.33e-96
Ccdc96	-5.5466	1e-95
Hist1h2aa	-6.93013	1e-95
Map2k7	4.1111	1.02e-95
Htr1a	-5.74524	1.02e-95
Smim4	-1.77424	1.21e-95
Ndufa10	2.58141	1.39e-95
1110025L11Rik	-5.87366	1.39e-95
Dock9	2.55012	1.76e-95
Llgl2	-3.94517	1.76e-95
Tpr	2.31707	1.78e-95
Prps1l1	-3.80077	1.78e-95
Calhm1	-7.07387	2.74e-95
Hint1	1.92402	3.21e-95
Gm10910	-4.84412	3.21e-95
Epm2aip1	-3.31608	4.25e-95
Myl12a	-2.48044	4.63e-95
Aurkb	2.7679	5.56e-95
1700018B24Rik	-5.45464	5.56e-95
Clec14a	-5.36509	1e-94
Hist1h3f	-8.70145	1e-94
Armc8	3.36801	1.06e-94
Cstf2t	-4.67979	1.06e-94
Gm35204	-9.17616	1.14e-94
Zfand5	-2.10543	1.37e-94
Ing1	-2.90499	1.39e-94
Ivns1abp	2.17256	1.41e-94
Gm35612	-4.31569	1.41e-94
Il20rb	-3.77763	1.49e-94
Nde1	2.86197	1.75e-94
4632415L05Rik	-5.61302	1.75e-94
Psme2b	-2.86049	1.88e-94
Ipo5	11.583	2.12e-94
Nphp4	-3.94026	2.12e-94
Il10ra	4.02163	2.35e-94
2310057N15Rik	-6.17359	2.35e-94
Snx30	3.28115	2.75e-94
Rbmxl2	-6.23735	2.75e-94
Chn2	2.95301	4.04e-94
4921511C20Rik	-5.84424	4.04e-94
Actr3	2.75161	4.86e-94
Vmn1r9	-4.8849	4.86e-94
Klhdc3	2.51953	6.31e-94
Taar5	-5.96082	6.31e-94
U2af2	-3.17233	8.47e-94
Ehmt2	2.53596	9.6e-94
Nhs	-6.75536	9.6e-94
Jund	-5.88695	1e-93
Ccdc89	-6.13033	1e-93
Lasp1	2.80822	1.19e-93
2310034G01Rik	-5.87847	1.19e-93
Grin1	-4.35177	1.27e-93
Tfdp1	3.0452	1.56e-93
1700071K01Rik	-6.45436	1.56e-93
Cln6	5.77044	1.83e-93
Gm32172	-4.98116	1.83e-93
Lsm10	4.73014	2.7e-93
2900005J15Rik	-5.87181	2.7e-93
Gnl2	6.88853	2.84e-93
Mir8106	-4.76703	2.84e-93
LOC105243453	-3.446	3.6e-93
Elf1	4.96913	3.71e-93
Ranbp6	-5.35595	3.71e-93
Caprin1	2.32855	3.85e-93
Gm33777	-5.18459	3.85e-93
Pdhb	5.08125	4.34e-93
4921501E09Rik	-6.46183	4.34e-93
Surf4	1.66015	4.44e-93
LOC108167814	-5.20671	4.44e-93
Rnf181	-2.59919	4.71e-93
D230030E09Rik	-4.4432	5.25e-93
Zfp715	-5.10227	5.47e-93
Fads2	4.79029	7.96e-93
Gm5636	-5.50994	7.96e-93
1700017B05Rik	5.02005	8.23e-93
Ndn	-4.8912	8.23e-93
Fcnb	-2.73668	8.37e-93
Smndc1	4.06955	8.73e-93
3110070M22Rik	-6.85351	8.73e-93
Igip	-3.85466	1e-92
Cldn8	-5.62142	1e-92
Tmem185b	-2.6975	1.01e-92
Tbl1xr1	1.87165	1.09e-92
Phxr4	-4.8114	1.09e-92
Atxn7l1	7.19949	1.12e-92
Zfp335os	-5.73552	1.12e-92
Notch2	2.72962	1.18e-92
Vmn1r176	-5.86282	1.18e-92
LOC102638670	-6.66496	1.2e-92
Clec4a2	-2.24986	1.23e-92
Rnf4	2.22451	1.98e-92
Sfn	-5.51813	1.98e-92
C2cd5	3.49401	2.48e-92
1700056E22Rik	-5.62402	2.48e-92
Art5	-6.97241	2.92e-92
LOC102637577	-6.10083	3.38e-92
4930430J02Rik	-5.11666	3.7e-92
Ccnl2	3.85055	4.27e-92
Pkig	-3.94908	4.27e-92
Mrfap1	-2.45342	5.8e-92
Pcbp2	3.24304	6.34e-92
Vmn1r229	-6.03963	6.34e-92
Cecr6	-5.30289	1e-91
Kbtbd13	-5.56948	1e-91
Srrm2	3.24534	1.3e-91
Vmn1r22	-5.73762	1.3e-91
Hipk2	2.08241	1.45e-91
Vmn1r206	-5.67769	1.45e-91
BC065397	-3.12694	1.83e-91
Tmem173	2.96151	2.96e-91
2010320M18Rik	-5.37192	2.96e-91
Unc5b	-6.72747	2.98e-91
Hmox2	7.24008	4.18e-91
1810011O10Rik	-6.8132	4.18e-91
Btf3l4	-2.0705	6.2e-91
LOC105242790	-7.29207	6.54e-91
Elmsan1	5.03762	7.66e-91
1110059E24Rik	-3.55552	7.66e-91
Ifne	-5.38739	1e-90
Cldn23	-6.7696	1e-90
Prdx4	-2.90647	1.03e-90
Gm13710	-5.98429	1.07e-90
Impa2	3.08896	1.17e-90
Spcs1	-3.46292	1.17e-90
Ndc1	3.24785	1.27e-90
1110032F04Rik	-4.76436	1.27e-90
Camta1	3.3258	1.66e-90
AW011738	-4.46118	1.66e-90
Mcmbp	4.22523	1.77e-90
Tas2r102	-5.34718	1.77e-90
Ubxn6	5.34543	2.84e-90
Taar9	-5.35793	2.84e-90
Pik3r6	6.67566	2.92e-90
Mir6336	-5.63768	2.92e-90
Zfp729b	-2.89209	3.45e-90
Tmem184b	5.60854	3.54e-90
LOC108168783	-6.09926	3.54e-90
Qars	3.7311	3.95e-90
4831440E17Rik	-5.67407	3.95e-90
Polr2h	-2.71189	4.91e-90
Ubr4	3.07948	5.75e-90
Ddx28	-4.42593	5.75e-90
Irf2bp1	-3.85953	6.1e-90
Prss33	-5.94917	9.69e-90
Ccdc71l	-4.90653	1e-89
Hpdl	-5.61141	1e-89
Tpcn1	4.07328	1.48e-89
Dcaf12l2	-6.47621	1.48e-89
Cyp4f40	-5.05628	1.57e-89
Upf2	7.05415	1.77e-89
2300003K06Rik	-6.3437	1.77e-89
Krt8	-6.3216	1.91e-89
Fbxo22	6.05886	1.95e-89
Gm30421	-6.90622	1.95e-89
Thap7	4.95148	2.94e-89
Pcdhb12	-5.16347	2.94e-89
Oxr1	2.19166	4.37e-89
1700084J12Rik	-5.77163	4.37e-89
B4galt1	3.09862	5.04e-89
Tagln2	-2.27596	5.04e-89
Gm6653	-5.64529	5.04e-89
Eci2	-1.95933	5.47e-89
Kcnn4	5.18878	5.57e-89
LOC108169023	-3.9809	5.57e-89
Sf3b6	2.19692	7.07e-89
Krtap1-3	-5.80754	7.07e-89
LOC108168882	-5.60684	7.71e-89
Slc25a30	6.7073	8.07e-89
Snapc2	-4.34716	8.07e-89
Adh7	-5.059	8.96e-89
Gm16553	-5.56675	9.05e-89
Ldlr	2.59434	9.64e-89
1700029P11Rik	-6.51128	9.64e-89
Ccr1l1	-4.74327	1e-88
Hspa2	-4.94528	1e-88
Lmo4	2.61676	1.26e-88
B630019K06Rik	-6.62221	1.26e-88
Pbx2	3.39128	1.59e-88
Vmn1r208	-6.04531	1.59e-88
Csnk1d	2.91203	1.8e-88
Cldn34a	-6.14496	1.8e-88
Rnpc3	2.58597	2.39e-88
Kcnq2	-6.57696	2.39e-88
Hirip3	3.75008	2.63e-88
4930402K13Rik	-6.90715	2.63e-88
Aifm3	-4.21183	2.78e-88
Gatad2b	3.06217	2.89e-88
Impdh1	-3.29605	2.89e-88
Ano9	-4.36066	4.01e-88
Padi2	5.16989	4.25e-88
Slc25a2	-5.35177	4.25e-88
Ncdn	5.02998	4.84e-88
4930515G16Rik	-5.64445	4.84e-88
Tm6sf2	-4.68283	4.92e-88
Ctsa	2.43617	5e-88
Mycs	-6.57916	5e-88
Fus	2.5101	5.05e-88
Ankrd63	-7.31093	5.05e-88
Tmem203	-3.24189	5.17e-88
Lyzl4	-4.24852	5.29e-88
Nmnat3	2.90302	5.32e-88
Tspyl1	-3.54825	5.32e-88
Tomt	-7.29766	5.33e-88
Itm2b	1.73287	5.65e-88
Myadml2	-5.59085	5.65e-88
Chmp2b	6.05269	5.74e-88
Snx4	-3.24669	5.74e-88
C130030K03Rik	-6.54216	7.08e-88
Itgam	7.344	7.65e-88
4930429B21Rik	-6.14408	7.65e-88
2310035C23Rik	3.2682	8.23e-88
Vmn1r85	-5.77925	8.23e-88
Cebpd	-4.56242	1e-87
Hist1h4h	-6.91785	1e-87
Shc1	3.23757	1.37e-87
2310039H08Rik	-3.56243	1.37e-87
Anxa1	-2.68466	1.83e-87
Dr1	2.56834	2.11e-87
Mcee	-3.04682	2.11e-87
Sympk	4.19382	2.36e-87
2310068J16Rik	-5.87624	2.36e-87
Rnf38	3.29893	2.56e-87
Taar8c	-5.45796	2.56e-87
Ercc2	-2.1528	2.68e-87
Etv4	7.75566	3.32e-87
Plekhj1	-4.34237	3.32e-87
Cnp	7.13416	3.43e-87
Inafm1	-4.90968	3.43e-87
Coro1b	-2.22692	3.6e-87
Myc	3.50815	3.79e-87
Tas2r140	-4.96664	3.79e-87
Klhdc2	2.31951	4.53e-87
Sox4	-5.74634	4.53e-87
Med18	4.02777	5.09e-87
Capg	-3.14157	5.09e-87
Eri1	3.36531	5.41e-87
1700105P06Rik	-6.18263	5.41e-87
Bcl6b	-3.70359	6.23e-87
Plvap	-5.99463	6.5e-87
1700003I22Rik	-6.22613	6.92e-87
Idh1	3.96572	7.21e-87
D830046C22Rik	-4.92868	7.21e-87
Ifnar1	4.72887	7.23e-87
Gm11562	-5.79987	7.23e-87
Stil	3.81916	9.02e-87
Gm14137	-6.71328	9.02e-87
Kbtbd7	-4.44457	1e-86
Ccin	-5.65198	1e-86
4931429P17Rik	-5.66962	1.11e-86
Sbno2	6.82506	1.16e-86
1700095J03Rik	-6.92337	1.16e-86
Iqgap2	2.43282	2.11e-86
Gm38402	-4.9037	2.11e-86
Tnpo1	-2.10329	2.53e-86
Atf7ip2	-5.18747	2.56e-86
Srsf11	2.86918	3.18e-86
Spaca4	-6.46407	3.18e-86
Med13l	5.32214	5.03e-86
4930507D05Rik	-6.12276	5.03e-86
Ptpn6	2.82134	5.67e-86
4930529C04Rik	-5.77725	5.67e-86
Gm36169	-4.50268	7.13e-86
Slc9a9	4.06206	7.51e-86
Gm12060	-6.51811	7.51e-86
Ncoa2	5.73805	9.73e-86
Dpt	-6.15698	9.73e-86
Hmga2-ps1	-5.02766	1e-85
Cldn17	-6.22567	1e-85
Cndp2	7.48878	1.05e-85
Mettl7a3	-6.33757	1.05e-85
Rrm2	2.90584	1.31e-85
Gm9758	-5.89273	1.31e-85
Prrc2c	2.61164	1.4e-85
Mrgprb13	-6.22002	1.4e-85
Rsu1	2.12292	1.77e-85
Gm31331	-8.08007	1.77e-85
Setx	3.17014	1.78e-85
Cabp2	-6.94592	1.78e-85
Eea1	3.87908	1.97e-85
Nlrp4d	-6.28485	1.97e-85
Slc7a6	5.21908	2.22e-85
2810454H06Rik	-5.08122	2.22e-85
Tm9sf2	2.72442	2.67e-85
LOC108168884	-5.67421	2.67e-85
Ccdc47	4.34624	2.92e-85
LOC108168899	-5.69669	2.92e-85
LOC108167760	-4.44843	2.93e-85
Senp3	2.7737	3.64e-85
LOC108168877	-6.10132	3.64e-85
Tert	-5.10523	3.84e-85
Iffo1	2.77692	4.13e-85
LOC108169017	-5.12967	4.13e-85
Nmd3	6.29772	5.39e-85
LOC108167922	-5.63523	5.39e-85
Fam3b	-3.64881	7.66e-85
Bms1	1.81501	7.87e-85
Gm7337	-6.11643	7.87e-85
Dppa4	-4.94328	8.41e-85
Wsb1	2.02632	8.57e-85
LOC108168336	-5.5908	8.57e-85
Ifna12	-5.26336	1e-84
Ccdc184	-6.62562	1e-84
Smyd5	5.19636	1.05e-84
LOC108168393	-6.13284	1.05e-84
Kcna3	-2.45027	1.33e-84
Btnl4	-4.56306	1.56e-84
Rab8b	6.94597	1.81e-84
LOC108168809	-6.32534	1.81e-84
Pex13	5.69139	2.24e-84
LOC108167548	-6.24834	2.24e-84
Mfsd10	2.35663	3.98e-84
LOC108168466	-6.57779	3.98e-84
Ostf1	2.97628	4.12e-84
LOC108168005	-5.60135	4.12e-84
Casp3	-2.63702	4.66e-84
Necab3	-5.4939	8.21e-84
Cul5	3.17344	1e-83
Chst14	-5.88694	1e-83
Insm1	-6.21364	1e-83
LOC108167619	-6.58282	1e-83
Mylk2	-3.93143	1.05e-83
Foxp4	5.49887	1.1e-83
LOC108168304	-5.92254	1.1e-83
Kctd11	-4.94445	1.33e-83
Asun	6.06564	1.63e-83
LOC108167466	-6.2407	1.63e-83
Nktr	5.5427	1.69e-83
LOC108167946	-5.07483	1.69e-83
Gm4316	-6.79108	1.72e-83
Man2a2	2.77663	2.04e-83
LOC108167886	-5.34486	2.04e-83
Nuak2	5.18767	2.42e-83
LOC108167591	-6.89683	2.42e-83
Slc29a3	4.86971	2.64e-83
LOC108168108	-6.37154	2.64e-83
Arhgef18	5.83148	2.7e-83
LOC105245439	-5.41646	2.7e-83
Mtmr4	3.96793	3.66e-83
Gm6958	-5.85809	3.66e-83
Smok2a	-6.33741	4.03e-83
Kras	2.85817	4.24e-83
Gm7562	-6.23567	4.24e-83
Gm33373	-3.7511	4.33e-83
Stx7	4.3376	4.42e-83
Gm9734	-6.19071	4.42e-83
Rnf166	-3.1659	5.15e-83
AA388235	-4.40508	5.55e-83
Adcy5	-4.19231	5.62e-83
Ddx54	2.73138	5.82e-83
LOC105245783	-5.44856	5.82e-83
Abi1	8.64629	5.99e-83
Gm5965	-5.61317	5.99e-83
Pdcd11	5.09111	6.14e-83
Gm7167	-6.2447	6.14e-83
Parl	4.76917	7.94e-83
Ifna14	-5.10854	7.94e-83
Oxa1l	2.74497	8.1e-83
LOC102634483	-5.15962	8.1e-83
Ing3	3.34652	9.36e-83
Gm5593	-6.08649	9.36e-83
Inip	3.571	9.76e-83
Gm5621	-5.73976	9.76e-83
Ifna4	-5.34198	1e-82
Csnka2ip	-5.53398	1e-82
Stab1	-2.48724	1.16e-82
Klhl6	2.49932	1.28e-82
Gm9706	-6.56417	1.28e-82
Rpa1	2.071	1.29e-82
Gm8702	-6.19867	1.29e-82
Rnf187	2.43893	1.3e-82
Gm4802	-6.15335	1.3e-82
Phf21a	4.18206	1.35e-82
LOC102635661	-4.36524	1.35e-82
Sox2	-4.3937	1.39e-82
Hist1h1e	-1.95178	1.74e-82
Psat1	2.42161	1.78e-82
Gm4943	-5.41723	1.78e-82
Ctss	3.04304	1.92e-82
Gm5115	-6.12855	1.92e-82
Tnfrsf1a	2.83883	2.09e-82
Gatad1	2.59148	2.09e-82
H3f3c	-5.87195	2.09e-82
LOC105246062	-6.73441	2.09e-82
Thnsl2	-5.70216	2.64e-82
Cilp2	-4.21168	3.28e-82
Mkrn2	8.00861	3.63e-82
LOC105245882	-6.04932	3.63e-82
Cldn12	-4.44064	3.83e-82
B230369F24Rik	-3.45091	3.9e-82
Kif18b	5.67454	4.55e-82
LOC105243090	-6.18758	4.55e-82
Prrc2b	2.09492	4.83e-82
Gm8674	-6.65329	4.83e-82
Cd300lb	3.18494	4.85e-82
Lgals1-ps2	-5.87312	4.85e-82
Cfp	-4.59889	5.35e-82
Grina	2.8471	6.75e-82
LOC102631612	-7.73735	6.75e-82
Nek9	6.49108	6.95e-82
Gm7265	-4.93807	6.95e-82
Ostc	2.28676	7.51e-82
Gm5481	-6.181	7.51e-82
Gsto1	-1.77106	7.91e-82
Psmc3	-1.84209	8.86e-82
Hspb9	-6.04634	1e-81
D630041G03Rik	-6.86795	1e-81
Zfp46	-2.75574	1.16e-81
Rab35	2.40837	1.21e-81
Gm6306	-6.07179	1.21e-81
Opa1	3.47921	1.29e-81
Gm7420	-6.29431	1.29e-81
Fgl2	3.10771	1.55e-81
LOC105245580	-6.37514	1.55e-81
Milr1	2.32152	2.11e-81
LOC102640468	-7.32503	2.11e-81
Mrpl52	-2.77648	2.13e-81
Hdc	-9.21366	2.26e-81
Ppp2r1b	3.30913	3.08e-81
Gm9936	-5.49595	3.08e-81
Clk2-scamp3	2.24871	4.6e-81
LOC102637192	-7.0751	4.6e-81
Fubp3	5.46086	4.77e-81
LOC101055727	-4.8783	4.77e-81
Dph3	5.40358	5.39e-81
Gm7607	-7.44431	5.39e-81
Tmem164	3.16137	5.4e-81
Gm9258	-5.63952	5.4e-81
Mab21l2	-5.38455	5.64e-81
Slc1a5	2.94194	5.72e-81
LOC102636988	-6.23321	5.72e-81
Fbxo24	-6.05215	5.99e-81
Sel1l	3.3103	6.29e-81
Gm8273	-4.42148	6.29e-81
1700080E11Rik	-4.18197	8.12e-81
Cpb1	-5.52758	9.16e-81
D030025P21Rik	-5.77602	1e-80
Ifna9	-5.89639	1e-80
Retnlg	-7.03156	1.58e-80
Polr1e	5.54167	1.86e-80
Gm41572	-7.85522	1.86e-80
Ldah	2.90269	2.91e-80
Gm41515	-6.81855	2.91e-80
Zp1	-4.93447	3.11e-80
Psmb8	1.60267	4.16e-80
Gm39115	-6.54902	4.16e-80
Pdcd6ip	2.71333	4.51e-80
Gm3934	-5.49179	4.51e-80
Pgm2	3.827	4.78e-80
Gm3837	-5.76196	4.78e-80
Rheb	3.72716	4.99e-80
Gm36551	-6.32434	4.99e-80
Alx4	-5.71708	5.24e-80
Prpf19	2.14984	5.43e-80
Gm35824	-5.23825	5.43e-80
Tk1	-2.17327	6.4e-80
Rnf19b	3.17511	7.21e-80
Gm35257	-6.79907	7.21e-80
Tmbim4	6.11425	7.97e-80
Gm36718	-5.95191	7.97e-80
Klrb1f	4.73097	8.37e-80
Gm35574	-5.50078	8.37e-80
Hymai	-5.41235	1e-79
Ddi1	-5.44268	1e-79
Pspn	-3.55724	1.14e-79
Mdn1	3.83949	1.17e-79
Gm34478	-6.78228	1.17e-79
Nod1	6.11236	1.29e-79
Gm34396	-6.40341	1.29e-79
Hmgn3	4.04979	1.71e-79
Gm3233	-6.94291	1.71e-79
A930005H10Rik	-4.25616	1.81e-79
Arel1	3.05057	1.94e-79
Gm31649	-6.78534	1.94e-79
LOC102635659	-4.70381	2.36e-79
Stard7	1.84521	2.61e-79
Gm19866	-6.47057	2.61e-79
Birc6	5.4523	2.66e-79
Gm17756	-5.23625	2.66e-79
LOC108167931	-10.7114	3.48e-79
Git2	3.55117	3.82e-79
Gm15743	-5.66677	3.82e-79
Gabarapl1	2.38391	4.41e-79
Gm29735	-6.40815	4.41e-79
Snip1	5.42275	4.51e-79
Gm19665	-4.73482	4.51e-79
1700066C05Rik	-5.57444	4.99e-79
Rbm22	3.32738	5.81e-79
Gm21936	-6.10436	5.81e-79
Emilin1	2.06326	6.35e-79
Gm19501	-6.12857	6.35e-79
Luc7l2	2.05481	6.72e-79
Gm20236	-5.14234	6.72e-79
Htr3a	-3.13991	8.23e-79
Gabrr1	-5.53338	8.49e-79
Ubap2l	5.51369	8.89e-79
Gm21818	-6.04182	8.89e-79
Cypt4	-5.36403	1e-78
Hist1h2al	-6.83766	1e-78
Emc1	6.91867	1.06e-78
Gm29720	-6.19128	1.06e-78
Dlgap5	3.6393	1.11e-78
1700055D18Rik	-5.19515	1.11e-78
Ctps	3.50095	1.16e-78
A730089K16Rik	-5.93454	1.16e-78
Hist3h2bb-ps	-5.24531	1.56e-78
Rassf1	5.99334	1.61e-78
4930412F12Rik	-5.59607	1.61e-78
Rab26os	-2.55319	2.96e-78
Sf3b1	2.21959	3.82e-78
9330155M09Rik	-6.26963	3.82e-78
Eif4e3	4.60064	4.31e-78
Gm11832	-4.84891	4.31e-78
Mcm7	-1.46537	4.33e-78
Sncg	-10.233	4.92e-78
Lmnb2	-1.81649	6.1e-78
Cebpa	-1.52929	7.23e-78
Tbc1d2b	2.64723	7.49e-78
3110040M04Rik	-6.59749	7.49e-78
Nfe2l1	2.38543	7.55e-78
Gm10325	-5.279	7.55e-78
Hrct1	-5.72663	1e-77
D330050I16Rik	-6.11426	1e-77
Rprd2	7.90132	1.04e-77
5330432E05Rik	-6.11389	1.04e-77
Kptn	-2.63506	1.2e-77
Rpa2	1.68156	1.38e-77
Duxf3	-5.9833	1.38e-77
Vwa5a	9.30812	1.52e-77
Fpr-rs7	-5.81203	1.52e-77
Msln	-3.44084	1.61e-77
Fbxo11	3.64999	1.85e-77
A730013G03Rik	-5.71026	1.85e-77
Scaf4	8.11432	2.21e-77
Gm10855	-6.2528	2.21e-77
Slc48a1	6.18492	3.52e-77
1700101G07Rik	-6.15275	3.52e-77
Antxr1	6.65314	3.78e-77
B230317F23Rik	-6.24723	3.78e-77
Ticrr	5.62469	3.85e-77
Gm13570	-5.10101	3.85e-77
Naa50	2.05264	4.47e-77
Fam101b	-3.4704	4.47e-77
Cnih4	3.0107	7.02e-77
Gm10654	-6.71346	7.02e-77
Arfgef1	5.56971	7.29e-77
A930007A09Rik	-6.2638	7.29e-77
Bean1	-5.02679	7.59e-77
Ifnb1	-4.93504	1e-76
Cypt12	-6.06305	1e-76
Rabl6	5.6943	1.06e-76
D330025C20Rik	-5.78541	1.06e-76
Wipf1	2.87115	1.1e-76
Cisd3b	-6.72875	1.1e-76
Cnot10	5.44114	1.37e-76
2410022M11Rik	-5.36795	1.37e-76
Dazap1	2.34914	1.5e-76
Gm31884	-5.35742	1.5e-76
F830005K03Rik	-6.23992	1.5e-76
Mgam	1.91279	1.51e-76
6430628N08Rik	-4.82803	1.51e-76
Catsperg2	-4.51779	1.82e-76
Kdelr2	4.54352	2.94e-76
2310067E19Rik	-5.15871	2.94e-76
Prim1	2.84898	3.23e-76
1700016A09Rik	-5.97507	3.23e-76
Snd1	2.05638	3.79e-76
A430110L20Rik	-5.14512	3.79e-76
Egfl8	-3.16839	3.97e-76
Wdfy4	3.45876	4.73e-76
1110057P08Rik	-5.70729	4.73e-76
Ppy	-4.57321	6.06e-76
Mrps24	2.47544	6.25e-76
Gm11555	-6.52824	6.25e-76
H2afy	1.91832	7.63e-76
Gm12500	-5.22974	7.63e-76
Map4k4	3.66514	7.82e-76
Gm10847	-5.72596	7.82e-76
Jak1	2.42878	1e-75
A830035O19Rik	-4.71029	1e-75
Igbp1b	-5.99762	1e-75
Dalir	-6.49028	1e-75
Tbc1d9b	2.77978	1.01e-75
B9d1os	-6.54812	1.01e-75
Mtus1	1.91541	1.13e-75
C130023O10Rik	-6.40206	1.13e-75
Slc12a5	-5.59818	1.26e-75
Ppif	6.65978	1.32e-75
Gm10258	-6.47663	1.32e-75
Max	2.88346	1.81e-75
AA414992	-5.59467	1.81e-75
Ttll5	-4.30367	1.87e-75
Smim24	-2.17807	2.22e-75
LOC108167964	-4.72208	2.6e-75
Loxl3	-4.05983	3.06e-75
Adh6a	-6.1776	3.29e-75
Tpm2	-4.47594	3.33e-75
Anapc5	3.7321	3.64e-75
B430319G15Rik	-4.97226	3.64e-75
Kit	3.84967	4.05e-75
Insm2	-5.80144	4.05e-75
Mtmr2	2.99833	4.29e-75
Zxdb	-5.17828	4.29e-75
Srsf9	2.52779	5.79e-75
Zrsr1	-5.4486	5.79e-75
Senp1	3.23719	6.57e-75
Vmn1r33	-5.76521	6.57e-75
Rpn1	1.96416	8.88e-75
Vmn1r225	-4.96781	8.88e-75
Htra2	3.90402	9.31e-75
Vmn1r197	-6.10859	9.31e-75
LOC108167915	-7.81926	9.61e-75
Ifna16	-5.58775	1e-74
D7Ertd143e	-6.40341	1e-74
1700025C18Rik	-7.70737	1.01e-74
Mto1	5.01955	1.18e-74
Vmn1r207-ps	-6.35028	1.18e-74
Gosr2	1.96601	1.42e-74
Gm34643	-5.35226	1.42e-74
Vmn1r201	-6.2193	1.42e-74
Aaas	8.05184	1.76e-74
V1rd19	-5.61755	1.76e-74
Gm13373	-4.09886	1.88e-74
Gria3	4.95384	1.94e-74
Vmn1r21	-5.95278	1.94e-74
Mgea5	2.50601	2.27e-74
4930448K20Rik	-4.43562	2.27e-74
Vmn1r181	-6.69891	2.27e-74
Qdpr	1.92916	2.37e-74
Vmn1r53	-5.25726	2.37e-74
Akt1	1.80588	2.81e-74
Vmn1r75	-5.22024	2.81e-74
Arpc2	2.137	2.92e-74
Zdhhc25	-6.00971	2.92e-74
Phc2	7.84555	3.01e-74
Vmn1r211	-6.2074	3.01e-74
Mysm1	3.19479	3.31e-74
Vmn1r24	-5.56413	3.31e-74
Mapk3	3.06949	5.46e-74
Vmn1r42	-5.24353	5.46e-74
Platr10	-8.06022	6.86e-74
C2cd3	4.77171	7.24e-74
Vmn1r233	-6.23701	7.24e-74
E330033B04Rik	-4.39222	1e-73
Hspa1a	-5.87261	1e-73
Ddx20	2.5966	1.15e-73
Zfa-ps	-6.3164	1.15e-73
Afap1l1	2.09385	1.27e-73
Vmn1r66	-5.47402	1.27e-73
Sct	-5.28258	1.37e-73
Stx5a	2.55311	1.69e-73
Vmn1r221	-6.4591	1.69e-73
Snora16a	-3.33165	1.91e-73
Nampt	2.34834	1.99e-73
Vmn1r64	-7.01896	1.99e-73
Rpl30	-2.15333	2.1e-73
Trim35	-3.70842	2.28e-73
Tgs1	4.13061	2.48e-73
Vmn1r214	-6.99812	2.48e-73
Alkbh6	5.28576	3.99e-73
Vmn1r70	-6.97558	3.99e-73
Hspa4	2.33982	4.13e-73
Vmn1r82	-6.79818	4.13e-73
Ptbp3	2.27013	7.58e-73
Vmn1r1	-5.75936	7.58e-73
Nup188	2.78843	8.57e-73
Wdr5b	-4.6328	8.57e-73
Rbmx	7.95982	9.66e-73
Vmn1r38	-5.50646	9.66e-73
Dnajb3	-4.01698	1e-72
Htr1b	-5.76738	1e-72
Nol12	3.52045	1.14e-72
Vmn1r86	-6.52004	1.14e-72
Psmb3	2.10408	1.15e-72
Vmn1r195	-6.02744	1.15e-72
Gnat1	-3.60055	1.6e-72
Fkbp4	2.74261	1.7e-72
Vmn1r230	-5.57503	1.7e-72
Tbk1	3.42433	1.77e-72
Vmn1r19	-6.68288	1.77e-72
Ctc1	6.69254	2.18e-72
Vmn1r203	-6.8333	2.18e-72
Hipk1	2.89569	2.25e-72
Vmn1r180	-6.83572	2.25e-72
Dars	2.85554	2.45e-72
Vmn1r28	-5.48424	2.45e-72
Kpna4	6.863	2.5e-72
Ces2h	-5.20425	2.5e-72
Vmn1r5	-4.65091	2.5e-72
Gtf2h1	5.61635	2.68e-72
Vmn1r23	-5.1698	2.68e-72
Irf5	4.09804	3.02e-72
Vmn1r204	-6.61395	3.02e-72
Vcan	-5.04686	3.61e-72
Tnfrsf21	7.0637	4.33e-72
Vmn1r27	-5.76171	4.33e-72
Zfp607	-6.10512	4.36e-72
Tmc6	3.58601	5.07e-72
Vmn1r26	-5.582	5.07e-72
Fam65b	3.42341	6.32e-72
Vmn1r31	-5.89313	6.32e-72
LOC105242579	-7.74328	7.01e-72
2900026A02Rik	4.9499	7.1e-72
Vmn1r47	-5.72404	7.1e-72
Dolk	-4.31833	1e-71
Hist2h2be	-4.64171	1e-71
Mlh1	5.51297	1.08e-71
Vmn1r44	-5.90693	1.08e-71
Gramd1a	4.33069	1.09e-71
Vmn1r52	-5.91372	1.09e-71
Ngf	-4.09553	1.21e-71
Trrap	3.7435	1.82e-71
Vmn1r54	-5.07181	1.82e-71
Arfgap1	2.31615	1.91e-71
Vmn1r61	-6.43052	1.91e-71
Srpk3	-3.66098	2.06e-71
Map3k3	5.69996	2.1e-71
Vmn1r202	-7.00096	2.1e-71
2024-09-08	-4.96894	2.14e-71
Itga6	9.94372	2.58e-71
Vmn1r69	-5.79722	2.58e-71
Dnajc11	6.01555	3e-71
Vmn1r55	-6.05959	3e-71
Eps15	4.29661	3.28e-71
Vmn1r76	-6.06647	3.28e-71
2700070H01Rik	-6.05928	3.84e-71
Emilin2	3.09042	3.86e-71
Irf2bpl	-4.45961	3.86e-71
Gm5382	-6.96441	4.24e-71
Nucb2	-2.7127	4.48e-71
Wnk1	-2.20933	4.74e-71
Atp6v1f	-1.72615	5.64e-71
Wdr33	2.0731	6.17e-71
Vmn1r68	-6.08429	6.17e-71
Tnrc6c	7.2036	6.68e-71
Vmn1r231	-6.32778	6.68e-71
Mapk6	2.57614	6.81e-71
Vmn1r219	-7.03556	6.81e-71
Mir8111	-4.71017	7.32e-71
Rock2	-2.08334	7.38e-71
Pigu	4.70816	8.83e-71
Vmn1r15	-5.58568	8.83e-71
Ogdh	2.61537	9.48e-71
Vmn1r196	-6.6339	9.48e-71
Dnajc30	-5.34817	1e-70
Hist1h2bh	-6.52839	1e-70
Zfp143	6.44789	1.08e-70
Vmn1r199	-6.18004	1.08e-70
Fcgr2b	3.51661	1.2e-70
Vmn1r210	-7.20728	1.2e-70
Pip5k1a	6.28948	1.22e-70
Vmn1r62	-6.76828	1.22e-70
E130309D02Rik	3.66381	1.5e-70
Vmn1r167	-6.57551	1.5e-70
Plk4	5.72677	1.55e-70
Vmn1r215	-6.99355	1.55e-70
Nfix	6.55793	1.58e-70
Vmn1r192	-5.54676	1.58e-70
Osbpl2	2.27005	2.13e-70
Vmn1r217	-6.92208	2.13e-70
Unc5cl	-4.80914	2.93e-70
Ddx39b	2.63153	3.18e-70
Vmn1r220	-7.14874	3.18e-70
Tpd52	2.57817	3.37e-70
Utp3	-4.51416	3.37e-70
Etnk1	3.14747	3.77e-70
Uts2r	-6.54658	3.77e-70
Slc38a3	-3.43133	5.2e-70
Map3k4	7.34093	6.45e-70
Vmn1r120	-6.57553	6.45e-70
E2f1	3.95919	7.61e-70
Vmn1r7	-4.93164	7.61e-70
Tmem209	8.42185	8.18e-70
Vmn1r89	-5.86812	8.18e-70
Exoc8	-4.78169	1e-69
Ifna7	-5.95062	1e-69
Cd63	2.01599	1.09e-69
Vmn1r13	-5.66353	1.09e-69
Tab2	8.95416	1.39e-69
Zcchc3	-5.88528	1.39e-69
Aqp7	-4.09929	1.4e-69
Gigyf2	3.36679	1.46e-69
Vmn1r43	-5.50645	1.46e-69
Hnrnph1	1.87516	1.51e-69
LOC108167555	-6.48702	1.51e-69
Vmn1r209	-6.42091	1.51e-69
Mff	2.47157	1.72e-69
Vmn1r224	-5.29745	1.72e-69
Trim16	-2.2031	1.85e-69
Kmt2a	1.71356	1.98e-69
Vmn1r237	-6.13232	1.98e-69
5031425E22Rik	-3.85752	2.07e-69
Vps11	3.25987	2.1e-69
3110021A11Rik	-6.16307	2.1e-69
Scg2	-5.0978	2.12e-69
Wfdc17	1.79415	2.31e-69
Vmn1r193	-6.01077	2.31e-69
Gpr150	-4.45	2.39e-69
Scaf8	6.12386	2.48e-69
Vmn2r-ps129	-5.90536	2.48e-69
Pigt	2.36397	2.57e-69
Ahr	-3.89096	2.57e-69
Vmn1r18	-5.37237	2.57e-69
Ddx47	2.41571	3.43e-69
Vmn1r170	-6.29964	3.43e-69
Des	-6.55872	3.77e-69
Pdyn	-8.94478	4e-69
Mtor	3.3316	4.32e-69
Vmn1r25	-5.65557	4.32e-69
Zfx	6.73569	4.73e-69
Vmn1r169	-7.28258	4.73e-69
Ten1	5.26062	4.9e-69
Vmn1r50	-4.39765	4.9e-69
Rab3d	2.52633	5.23e-69
Vmn1r216	-6.89402	5.23e-69
Flna	1.99394	5.29e-69
Vmn1r11	-5.92546	5.29e-69
Camsap3	-4.13709	5.41e-69
Adam8	-3.25605	6.65e-69
Klf13	6.37421	7.06e-69
Vmn1r200	-6.94974	7.06e-69
Snx14	3.3165	8.32e-69
Vmn1r83	-6.47889	8.32e-69
Copg1	2.40658	8.46e-69
Vmn1r236	-7.15352	8.46e-69
Icam2	5.06716	8.88e-69
Vmn1r212	-6.09462	8.88e-69
Eid2b	-5.11337	1e-68
Hypm	-6.41193	1e-68
Soat1	3.18351	1.18e-68
Vmn1r56	-6.55218	1.18e-68
Med29	-2.47156	1.41e-68
3830417A13Rik	-7.93319	1.44e-68
Tacc3	5.7406	1.6e-68
Vmn1r49	-6.09129	1.6e-68
Tubb5	2.31052	1.61e-68
Vmn1r73	-6.62315	1.61e-68
Psmd1	5.05341	1.66e-68
Vmn1r189	-6.4483	1.66e-68
Rce1	5.41958	1.84e-68
Vmn1r158	-5.92561	1.84e-68
Dclre1b	5.11296	1.96e-68
Sox14	-3.83345	1.96e-68
Vmn1r-ps79	-4.89015	1.96e-68
Caskin1	-3.52944	2.19e-68
Prkacb	6.4	2.21e-68
Vmn1r205	-7.35784	2.21e-68
Gcdh	-2.61166	2.49e-68
Ulbp1	7.96327	2.54e-68
Vmn1r77	-6.43945	2.54e-68
Myb	1.89222	2.58e-68
Vmn1r79	-6.48232	2.58e-68
Stk38	6.37081	2.69e-68
Vmn1r188	-6.37671	2.69e-68
Tet3	4.96425	2.73e-68
Vmn1r88	-5.99527	2.73e-68
4930571O06Rik	-6.87354	2.77e-68
Iqcc	3.02832	2.99e-68
Vmn1r185	-6.92044	2.99e-68
Zmynd8	2.57873	3.4e-68
Vmn1r222	-6.84518	3.4e-68
Il16	2.07167	3.87e-68
Vmn1r46	-6.03849	3.87e-68
Zfp809	6.52617	3.99e-68
Vmn1r16	-5.20352	3.99e-68
Sec24c	1.59423	4.53e-68
Vmn1r8	-5.10963	4.53e-68
Zswim4	-2.44681	4.76e-68
Abhd2	2.94923	5.35e-68
Vaultrc5	-4.6722	5.35e-68
Tmem39b	3.41123	5.44e-68
Vmn1r59	-5.85346	5.44e-68
6530402F18Rik	3.75837	5.81e-68
Vmn1r234	-5.52318	5.81e-68
Ap5z1	5.44933	6.09e-68
Vmn1r-ps103	-6.25689	6.09e-68
Eif4g3	6.45328	7.86e-68
Vmn1r4	-5.47015	7.86e-68
Crnn	-6.18082	9.26e-68
Dio3	-6.16646	1e-67
Gm4925	-6.66967	1e-67
Vdac1	2.13698	1.01e-67
Vmn1r17	-6.75186	1.01e-67
Rap1b	3.57992	1.24e-67
Vmn1r74	-6.19928	1.24e-67
Sf3b5	-1.92515	1.33e-67
G630055G22Rik	-5.79551	1.33e-67
Ccar2	5.5545	1.56e-67
Vmn1r57	-6.71126	1.56e-67
Ndufb2	-1.77882	1.61e-67
Ccdc163	6.09431	1.62e-67
Bin1	7.03068	1.62e-67
Tspyl5	-5.9617	1.62e-67
Vmn1r191	-6.30563	1.62e-67
Nudc	2.70161	1.63e-67
Ucn2	-5.65184	1.63e-67
LOC105244677	-5.00723	1.71e-67
Naprt	-3.96564	1.82e-67
Gm34471	-6.10083	2.02e-67
Sptan1	7.54419	2.15e-67
Tspyl4	-5.88668	2.15e-67
Tm4sf5	-5.10408	2.95e-67
Zrsr2	-1.84832	3.17e-67
Gm26763	-3.21509	3.21e-67
Nans	2.31905	3.24e-67
Ube2d2b	-4.6072	3.24e-67
Acaca	-3.73822	3.39e-67
Abr	2.19799	3.71e-67
Ttc30a2	-6.24337	3.71e-67
Med22	5.82858	3.8e-67
Trim52	-5.68519	3.8e-67
Paupar	-6.68004	4.85e-67
Zfr2	-3.29548	4.87e-67
Gm36561	-5.2564	5.01e-67
Clic4	1.91089	5.6e-67
Ttc39d	-5.25153	5.6e-67
Rictor	5.95422	6.85e-67
Ttc30b	-4.93704	6.85e-67
Neil3	-2.57534	7.76e-67
Atp2b4	7.77674	8.17e-67
Ubl4b	-6.46941	8.17e-67
1810030O07Rik	6.18542	9.46e-67
Tpbgl	-5.39095	9.46e-67
Dnajb7	-5.20909	1e-66
Gm9958	-5.23456	1e-66
2610021A01Rik	-3.43486	1.21e-66
Ephb3	-3.85199	1.24e-66
Capns1	2.28147	1.31e-66
Ubqlnl	-6.62076	1.31e-66
Yme1l1	2.51047	1.6e-66
Tril	-5.49191	1.6e-66
Ogfr	7.45639	1.75e-66
Gnptab	5.64707	1.75e-66
Tspyl3	-5.83444	1.75e-66
Tssk1	-6.4843	1.75e-66
Gabarap	3.03769	2.11e-66
Tssk2	-4.79807	2.11e-66
Chaf1a	5.22683	2.12e-66
Trpd52l3	-6.2004	2.12e-66
Ufsp2	-1.97009	2.72e-66
Cdc23	2.70907	2.84e-66
Tram1l1	-5.53215	2.84e-66
Art3	-3.76743	2.93e-66
Pik3cb	5.64125	3.05e-66
Taar7d	-6.62795	3.05e-66
Aamdc	-3.08189	3.32e-66
Tor1aip1	8.68696	3.35e-66
Teddm1b	-6.15973	3.35e-66
Arl11	3.25148	4.08e-66
Taar7f	-6.19412	4.08e-66
AI314180	2.99267	4.09e-66
Tas2r118	-5.78313	4.09e-66
Tbx6	-3.29437	4.36e-66
Tubb6	7.00962	4.66e-66
Taar7e	-6.65538	4.66e-66
4930512J16Rik	-7.77407	5.78e-66
Pxk	5.9951	5.85e-66
Tas2r116	-5.53145	5.85e-66
Gm38436	-5.16243	6.97e-66
Brcc3	2.61469	7.22e-66
Tas2r126	-5.39136	7.22e-66
Apobr	-2.32372	8.11e-66
Dppa5a	-5.32038	8.92e-66
Zfp758	-4.62597	9.36e-66
E030024N20Rik	-4.98618	1e-65
Gm5334	-6.56483	1e-65
Ppp1r9b	2.00627	1.18e-65
Tlr12	-4.54612	1.18e-65
Wasf2	2.46675	1.34e-65
Taar1	-6.69971	1.34e-65
Gm38852	-3.60673	1.35e-65
H2-Q4	6.0129	1.78e-65
Tdpoz2	-6.17737	1.78e-65
Spidr	4.45819	1.94e-65
Gm36116	-4.01813	1.94e-65
Tas2r106	-5.34163	1.94e-65
Hdac5	7.17789	2.05e-65
Tmem229a	-5.24824	2.05e-65
Vmn1r72	-5.21217	2.21e-65
Tgfbi	7.44894	2.57e-65
Tas2r109	-5.81324	2.57e-65
Morf4l2	-1.94416	2.95e-65
Slc10a4	-10.5677	2.96e-65
Marf1	4.86683	3.21e-65
Teddm2	-5.70297	3.21e-65
Eif2b2	7.38903	3.28e-65
Teddm1a	-6.50209	3.28e-65
Htt	3.04697	3.56e-65
Tmem200b	-4.55093	3.56e-65
2024-09-01	-5.69521	3.65e-65
Csnk1g2	2.67495	3.94e-65
Taar4	-6.48403	3.94e-65
Clk3	2.76008	4.67e-65
Tas2r129	-5.56508	4.67e-65
Atf7ip	11.3945	5.12e-65
Tas2r105	-5.70456	5.12e-65
Tcf12	6.69249	5.45e-65
Tas2r103	-5.20644	5.45e-65
Sri	-1.56962	5.69e-65
Wtip	-4.42098	5.75e-65
Ifrd1	2.19272	6.18e-65
Tas2r114	-5.71049	6.18e-65
Ube2k	4.13945	6.54e-65
Tas2r136	-5.441	6.54e-65
Ndufb3	-1.88389	9.68e-65
E530011L22Rik	-4.81936	1e-64
Gpr135	-5.85833	1e-64
Mrps9	5.46334	1.08e-64
Taar6	-5.99442	1.08e-64
Uck2	8.92615	1.11e-64
Tas2r139	-5.42051	1.11e-64
Stk10	2.7407	1.43e-64
Tescl	-6.89414	1.43e-64
Sdf2	-2.09876	1.75e-64
Ints7	2.0244	2.2e-64
Tas2r119	-5.61646	2.2e-64
Gm36356	-5.54821	2.22e-64
Sc5d	6.89252	2.38e-64
Tas2r115	-5.58204	2.38e-64
Tbc1d31	4.1968	2.39e-64
Tas2r123	-5.90341	2.39e-64
Naa15	3.39726	2.72e-64
Tas2r125	-5.80641	2.72e-64
Plxnb2	2.56199	2.89e-64
Tdpoz4	-6.3772	2.89e-64
Suz12	2.93821	2.91e-64
Tigd4	-5.4336	2.91e-64
Wdr26	2.81518	3.06e-64
Taar7a	-6.41524	3.06e-64
Slc9a1	2.65957	3.18e-64
Syna	-5.83688	3.18e-64
Ern1	2.01305	3.25e-64
Tas2r104	-6.84696	3.25e-64
Pip4k2a	8.0696	3.58e-64
Tdpoz3	-6.31021	3.58e-64
Mettl5	5.52554	4.18e-64
Tas2r108	-5.83092	4.18e-64
Exoc3l2	-3.76957	4.69e-64
Sap30bp	5.88892	5.02e-64
Tas2r107	-5.18872	5.02e-64
Atp2a3	2.28292	5.52e-64
[truncated: 20,731 more rows]

## Sheet: Table S5
Table S5: Top GSEA gene sets in granulocyte macrophage progenitors (GMPs) from Tp53-/-Tet2-/- versus Tp53-/- mice.
Pathway ID	NES	Norminal pvalue	FDR	leading_edge	core_enrichment
KEGG_ACUTE_MYELOID_LEUKEMIA	2.60627	1.14456e-08	1.37146e-07	tags=73%, list=27%, signal=53%	Runx1/Raf1/Pik3ca/Braf/Map2k1/Ccnd1/Pik3cb/Stat5b/Pml/Sos1/Zbtb16/Stat5a/Pik3r5/Kit/Myc/Nras/Mtor/Mapk3/Ikbkg/Kras/Sos2/Ppard/Spi1/Akt1/Stat3/Mapk1/Map2k2/Eif4ebp1/Grb2/Bad/Pik3cd/Pik3r1/Araf/Pik3r2/Akt3/Ikbkb/Pim1/Rps6kb1/Pik3cg/Hras
HESS_TARGETS_OF_HOXA9_AND_MEIS1_UP	2.60251	7.39871e-09	9.21694e-08	tags=50%, list=22%, signal=39%	Mcm3ap/Ide/Hmgcr/Gabpb1/Bcat1/Asns/Cdc45/Rhoj/Muc13/Icam2/Klf9/Pinx1/Trp53bp1/Ctps/Got1/Mcm3/Ppan/Uhrf1/Ppid/Nop58/Ybx3/Tfap4/Msh2/Trmt2a/Dnaja3/Mybl2/Myb/Immt/Ifrd2/Cd28/Glud1
BROWN_MYELOID_CELL_DEVELOPMENT_UP	2.6021	1e-10	1.84542e-09	tags=40%, list=17%, signal=33%	Mmp8/Clec5a/Slc6a6/Ccdc125/Slc31a2/Gns/Cndp2/Tgfbi/Itgam/Cpd/Sgms2/Egr1/Xdh/Myo1b/Mcemp1/Scarb2/Pik3cb/Stom/Ccr2/Cd44/Nxpe4/Il1r2/Cd68/Trem2/Npc1/Plk3/Clec4n/Ceacam1/Ccr1/Tecpr1/Slc30a6/Trp53inp1/Ccnd2/Klhdc4/Hlx/Tlr2/Soat1/Zyx/Mapk3/Ctss/Fgr/Grina/Dgat2/Tnfrsf1a/Lasp1/Mpeg1/Cap1/Pgd/Fhad1/Abhd5/Gstm1/Dab2/Fpr2/C3
BIOCARTA_IL6_PATHWAY	2.29714	4.36097e-05	0.000228628	tags=75%, list=24%, signal=57%	Raf1/Map2k1/Sos1/Jak2/Shc1/Elk1/Mapk3/Jak1/Ptpn11/Srf/Il6ra/Stat3/Grb2/Jak3/Jun
HALLMARK_IL6_JAK_STAT3_SIGNALING	1.84433	0.000164779	0.000740342	tags=48%, list=22%, signal=37%	Hmox1/Il17ra/Irf1/Itgb3/Tnfrsf21/Acvr1b/Csf2rb/Cd9/Il10rb/Cd44/Il4ra/Il1r2/Ptpn1/Ifnar1/Csf1/Ccr1/Pik3r5/Il13ra1/Lepr/Tlr2/Il3ra/Tnfrsf1b/Ebi3/Tnfrsf1a/Il1r1/Csf3r/Ptpn2/Stam2/Tgfb1/Cxcl9/Il7/Ptpn11/Map3k8/Stat3/Ifngr1/Itga4/Ltbr/Grb2/Il15ra
GSE37301_HEMATOPOIETIC_STEM_CELL_VS_GRAN_MONO_PROGENITOR_UP	1.83707	5.32084e-07	4.46689e-06	tags=26%, list=13%, signal=23%	Gramd1b/Rnf149/Arhgap18/Ccdc171/Rabl3/Sbno2/Pfkfb3/Fbxl19/Ptpn23/Ikzf2/Nod1/Itih5/Sypl/Lrrk2/Zranb1/Stat5b/Plcg1/Gfi1/Emc3/Naa35/Syt11/Ski/Ssbp3/St8sia1/Map4k5/Dhrs3/Jarid2/Dusp6/Crot/Hivep3/Fam53b/Map4k4/Map3k2/Casp6/Furin/Git2/Tsc22d2/Znrf1/Nudt13/Nr4a1/Top2a
GO_POSITIVE_REGULATION_OF_HISTONE_H3_K27_METHYLATION	1.83556	0.0153329	0.0344924	tags=33%, list=2%, signal=33%	Ogt/Mtf2
HALLMARK_MYC_TARGETS_V2	3.4402	1e-10	1.84542e-09	tags=67%, list=25%, signal=50%	Ddx18/Slc19a1/Nop2/Ndufaf4/Ipo4/Pes1/Tcof1/Plk4/Bysl/Supv3l1/Ung/Grwd1/Rrp9/Mrto4/Myc/Plk1/Ppan/Hk2/Noc4l/Rrp12/Mybbp1a/Gnl3/Npm1/Pprc1/Map3k6/Aimp2/Pus1/Farsa/Mcm5/Imp4/Nop16/Slc29a2/Wdr43/Las1l
SEKI_INFLAMMATORY_RESPONSE_LPS_UP	2.11641	1.09659e-06	8.5504e-06	tags=38%, list=16%, signal=32%	Birc3/Slco4a1/Zc3h12a/Ccl3/Gsap/Egr1/Rfx5/Gbp2/Maff/Gpr68/Lif/Cd44/Nfkbiz/Neurl3/Csf1/Birc2/Ripk2/Icam1/Tlr2/Tnfaip2/Rel/Nfkbia/Btg1/Sod2/Gch1/Tnip1/Icosl
REACTOME_TNFR2_NON_CANONICAL_NF_KB_PATHWAY	1.33935	2.02367e-06	4.29276e-07	tags=20%, list=14%, signal=17%	Birc3/Uba3/Psme4/Psma8/Tnfsf8/Traf2/Psmf1/Psmd9/Psmd1/Tnfsf13b/Birc2/Psme3/Psmc6/Tnfrsf1b/Tnfsf15/Tnfrsf1a/Tnfrsf14

## Sheet: Table S6
Table S6: Top GSEA gene sets in granulocyte macrophage progenitors (GMPs) from Tp53-/-Tet2-/- versus Tet2-/-.
Pathway ID	NES	Norminal pvalue	FDR	leading_edge	core_enrichment
RAMALHO_STEMNESS_UP	1.13977	2.57576e-06	6.5445e-06	tags=12%, list=5%, signal=11%	Itga6/Ppp2r1b/Nop58/Snrpc/Ccnd1/Gnl2/Lsm2/Crtap/Xpo1/Tgs1/Cops7a/Lrrc58/Ube2t/Pls3/Impad1/Slc7a6/Laptm4a/Tbrg4/Pigx/Wdr43
REACTOME_DECTIN_1_MEDIATED_NONCANONICAL_NF_KB_SIGNALING	1.06262	3.81526e-06	7.32457e-06	tags=25%, list=8%, signal=23%	Psma7/Psmb1/Psmb2/Psmd1/Psmb3/Psmb7/Psmd5/Psmc5/Psma6/Uba3/Psmc6/Psmd12/Psme3
HALLMARK_MYC_TARGETS_V2	2.42248	6.13e-08	6.1e-06	tags=59%, list=26%, signal=44%	Ppan/Nop2/Myc/Mrto4/Rrp9/Srm/Prmt3/Tbrg4/Slc19a1/Ipo4/Mybbp1a/Ung/Rabepk/Ddx18/Imp4/Nop16/Wdr43/Aimp2/Pes1/Tcof1/Map3k6/Farsa/Pus1/Hk2/Gnl3/Utp20/Ndufaf4/Slc29a2/Noc4l/Npm1
GO_DNA_METHYLATION	2.1335	1.8e-05	0.00073381	tags=28%, list=14%, signal=24%	Tdrd9/Tdrd5/Tdrkh/Ddx4/Fkbp6/Pld6/Atf7ip/Myc/Rlf/Hemk1/Dnmt3l/Mtrr/Parp1/Dnmt1/Prmt5
KEGG_SPLICEOSOME	2.01931	4.74e-07	3.63e-05	tags=57%, list=35%, signal=37%	Prpf4/Magoh/Sf3a3/U2surp/Syf2/Snrpb2/Slu7/Ppie/Snrpc/Lsm2/Snrpa/Bcas2/Ncbp1/Puf60/Sf3a1/Snw1/Lsm8/Prpf40b/Snrnp40/Snrnp27/Srsf10/Usp39/Snrpb/Thoc1/Prpf8/Thoc2/Prpf38a/Pcbp1/Rbmx/Rbm22/Cwc15/Srsf7/Snrpd2/Srsf4/Snrpa1/Wbp11/Lsm3/Alyref/Prpf19/Plrg1/Eif4a3/Prpf38b/Ppil1/Eftud2/Prpf6/Ddx39b/Srsf9/Tcerg1/Dhx38/Phf5a/Sf3a2/Srsf2/Sf3b3/Txnl4a/Smndc1/Magohb/Snrpd3/Hnrnpm/Hnrnpu
GO_HISTONE_DEUBIQUITINATION	1.82168	0.00383429	0.0422558	tags=50%, list=22%, signal=39%	Mysm1/Kat2a/Supt3/Atxn7/Trrap/Sart3/Brcc3/Bap1/Usp3
GO_NATURAL_KILLER_CELL_MEDIATED_IMMUNITY	-2.03047	2.82e-07	2.31e-05	tags=30%, list=7%, signal=28%	Cadm1/Cd226/Pvr/Havcr2/Cd96/Slamf7/Sh2d1a/Il21/Slamf6/Gzmb/Clnk/Il12b/Rasgrp1/Lag3
GO_NATURAL_KILLER_CELL_ACTIVATION	-1.85841	4.13e-05	0.00141574	tags=33%, list=10%, signal=29%	Pvr/Il18/Id2/Fgr/Ifnk/Pvr/Il23r/Prdm1/Il21r/Havcr2/Pglyrp2/Slamf7/Cd2/Il18r1/Tox/Clnk/Il12b/Rasgrp1

## Sheet: Table S7
Table S7: Normalized read counts of gene transcripts in GSEA gene set of RAMALHO_STEMNESS_UP.
Gene	WT-1	WT-2	WT-3	Tp53-/--1	Tp53-/--2	Tp53-/--3	Tet2-/--1	Tet2-/--2	Tet2-/--3	Tp53-/-Tet2-/--1	Tp53-/-Tet2-/--2	Tp53-/-Tet2-/--3
Gnb1	17.528	16.372	22.62	60.335	55.445	59.957	759.736	753.415	787.116	918.607	980.658	1355.61
Xpo1	0.576	0.327	1.05	101.35	84.842	88.792	683.951	643.907	529.583	1198.91	1355.03	1059.07
Lsm2	0.165	0.327	0.382	26.303	23.772	18.934	403.127	330.125	253.355	866.14	872.753	786.776
Snrpc	31.352	25.867	19.279	202.767	219.907	224.048	322.278	337.895	272.195	761.257	897.03	777.581
Eif4g2	5.184	3.493	3.34	58.979	60.334	51.904	479.941	514.293	645.337	477.424	602.263	483.121
Itga6	0.082	0.109	0.286	0.068	0.134	0.218	76.386	104.381	107.764	453.212	465.246	463.144
Nop58	0.494	1.965	1.718	23.66	21.428	23.994	116.896	93.886	119.347	391.275	418.947	421.657
Rnf4	0.411	0.109	1.145	28.337	24.04	24.918	254.561	242.006	271.169	371.773	391.125	397.958
Ppp2r1b	0.082	0.218	0.286	9.423	14.598	8.433	80.162	81.069	62.826	357.185	330.7	336.713
Laptm4a	28.143	23.903	19.661	45.557	37.633	43.036	235.851	222.54	214.575	483.413	449.562	332.279
Fcf1	0.823	0.873	0.573	25.151	28.459	26.007	206.67	206.198	224.178	247.49	253.087	293.091
Psmd12	5.431	6.112	6.586	117.959	128.904	123.178	165.988	173.434	151.822	282.912	332.633	244.489
Arcn1	0.082	0.218	0.477	0.339	0.536	0.707	147.192	154.047	147.277	242.474	263.185	233.707
Arcn1	0.082	0.218	0.477	0.339	0.536	0.707	147.192	154.047	147.277	242.474	263.185	233.707
Kras	0.165	0.764	1.241	8.338	8.303	10.501	178.948	170.71	161.279	222.972	185.894	227.358
Slc38a2	24.111	20.628	24.051	25.015	26.517	27.149	147.621	142.192	178.434	199.477	219.625	210.5
Lrrc58	1.975	1.637	2.672	7.389	6.228	6.202	67.545	73.779	71.623	228.858	180.201	204.589
Wdr43	5.843	10.15	9.544	28.134	26.517	25.571	91.92	92.204	102.999	188.062	211.246	203.002
Crtap	2.551	3.711	2.291	13.152	15.937	14.091	52.354	43.979	44.572	208.486	242.13	191.344
Dicer1	0.165	0.109	0.477	31.388	33.482	33.624	91.405	103.66	95.815	169.276	168.492	184.338
Gnl2	1.646	2.619	3.627	0.475	0.335	0.49	27.636	26.756	33.575	164.772	153.507	181.218
Mpdu1	6.007	3.493	4.486	4.203	3.482	3.808	94.924	94.287	78.954	155.456	166.934	169.889
Iars2	0.576	1.528	0.954	37.489	37.767	41.567	119.728	124.087	132.982	149.569	145.772	165.455
Cops7a	0.576	1.201	1.718	6.372	4.888	8.215	52.44	52.23	47.064	172.348	198.892	148.489
Ppa1	2.469	3.493	4.295	52.878	57.856	53.101	132.688	134.101	147.644	156.121	173.648	146.792
Txnrd1	0.576	0.437	0.954	15.321	24.174	19.151	201.52	212.927	206.437	132.524	148.726	146.354
Zfx	4.032	2.51	2.1	0.475	0.469	0.163	119.127	121.444	117.001	119.522	104.307	141.702
Pigx	0	0.982	0.286	10.982	10.245	9.956	67.46	74.661	62.899	148.392	184.605	141.154
Tbrg4	76.447	158.695	134.478	29.015	45.066	23.395	41.111	42.137	47.284	113.84	110.699	136.502
Ywhab	11.603	14.407	11.167	10.237	14.665	13.003	112.518	109.347	155.488	137.95	163.067	133.766
Ube2t	0.411	0.327	0.573	0.136	0.067	0.054	61.194	56.796	40.1	125.818	170.64	131.74
Psmd11	0.329	0	0.573	37.082	26.986	33.025	83.681	98.372	85.698	114.404	131.378	130.098
Lsg1	2.798	3.056	3.15	19.863	16.272	20.511	102.648	109.507	107.837	128.122	150.714	127.745
Tars2	3.292	4.584	3.627	27.253	30.2	29.108	63.426	70.255	57.621	121.416	126.651	126.322
Rad23b	3.456	3.383	5.249	15.457	15.335	13.874	77.072	60.001	83.865	131.551	117.574	126.267
Rad23b	3.456	3.383	5.249	15.457	15.335	13.874	77.072	60.001	83.865	131.551	117.574	126.267
Mrps10	451.687	377.202	409.065	438.21	408.14	508.869	140.841	145.476	142.512	138.154	118.702	121.396
Mrpl45	0.082	0.437	0.095	15.118	11.919	16.54	56.903	77.625	64.218	91.779	145.665	121.287
Dtymk	2.551	4.147	2.959	64.199	50.289	58.052	90.804	88.279	62.239	138.359	137.232	116.197
Dtymk	2.551	4.147	2.959	64.199	50.289	58.052	90.804	88.279	62.239	138.359	137.232	116.197
Ankrd17	0	0.109	0.286	6.779	7.165	6.202	103.85	100.696	106.664	94.543	97.593	113.788
Ankrd17	0	0.109	0.286	6.779	7.165	6.202	103.85	100.696	106.664	94.543	97.593	113.788
Bysl	4.444	6.876	8.399	0.949	0.804	0.707	64.456	75.221	74.995	107.237	103.501	108.096
Cops4	0.741	1.637	1.909	11.525	8.705	9.684	59.735	64.487	70.23	99.047	110.538	107.822
Itgb1	35.878	25.212	30.637	7.322	6.295	9.14	201.692	198.668	210.176	97.87	84.917	104.648
Itgb1	35.878	25.212	30.637	7.322	6.295	9.14	201.692	198.668	210.176	97.87	84.917	104.648
Umps	0	0	0.095	15.999	15.803	18.879	43.257	49.266	56.741	93.775	89.107	101.528
Tgs1	4.197	12.552	10.69	2.305	2.21	2.231	27.207	28.679	30.13	132.677	144.805	100.707
Srsf6	0.494	1.31	1.909	19.05	22.7	23.83	94.495	117.198	103.512	101.76	86.851	99.667
Rab18	0.165	0.327	0.286	35.049	40.981	36.398	100.074	97.331	124.698	113.124	111.236	97.314
Slc7a6	2.633	4.038	4.39	1.085	0.737	0.653	32.357	33.485	31.01	92.086	103.125	96.712
Rcl1	0.082	0.109	0	16.067	12.321	15.56	73.21	78.185	58.94	100.02	100.601	94.249
Nifk	0.658	0.437	1.623	9.83	11.852	8.542	44.029	49.987	45.598	75.757	95.23	92.935
Esf1	1.152	1.31	1.718	36.472	44.53	29.652	132.602	109.427	117.881	126.996	129.498	88.776
Esf1	1.152	1.31	1.718	36.472	44.53	29.652	132.602	109.427	117.881	126.996	129.498	88.776
Elp2	0.905	0.546	0.668	10.101	10.312	12.078	80.162	78.426	72.649	74.324	78.418	85.163
Txndc9	1.646	3.383	2.386	8.949	9.71	9.032	59.22	64.086	53.589	84.049	85.24	84.78
Snx12	0.165	0.437	0.382	0	0.067	0.109	86.856	89.16	94.348	73.3	75.572	80.292
Rars2	0.494	0.546	0.954	10.44	12.12	11.48	46.346	47.424	48.604	73.044	81.319	79.69
Rnf138	22.959	19.537	20.043	21.016	20.491	21.273	58.19	59.12	61.726	60.606	63.755	78.212
Wdr55	23.617	22.702	15.271	27.117	25.647	29.924	79.99	77.785	70.45	74.477	81.963	78.048
Mrpl17	6.419	10.696	15.175	22.507	23.035	24.211	103.85	98.853	132.176	50.829	71.436	74.326
Prpf6	0.247	1.201	0.573	3.864	3.281	4.189	31.155	40.695	41.273	58.2	47.588	71.48
Zfp930	19.832	15.171	14.221	0.068	0.067	0	27.464	30.361	20.453	63.728	73.101	70.659
Zfp930	19.832	15.171	14.221	0.068	0.067	0	27.464	30.361	20.453	63.728	73.101	70.659
Kif2a	0.905	3.274	2.577	31.795	32.678	35.038	57.075	57.838	79.613	84.101	82.339	69.4
Usp9x	0.411	0.546	1.336	4.542	3.08	5.985	41.283	60.321	48.75	54.259	72.671	68.853
Usp9x	0.411	0.546	1.336	4.542	3.08	5.985	41.283	60.321	48.75	54.259	72.671	68.853
Smad2	0.247	0.109	0.382	0.136	0.134	0	30.812	38.932	33.136	59.838	52.315	67.266
Rpp14	1.317	1.528	1.813	0.339	0.804	0.272	41.197	42.217	45.818	68.489	61.983	65.35
Smad1	0.247	0.218	0.191	0	0	0.272	39.738	35.728	44.792	61.527	60.586	64.584
Pex7	9.052	9.932	13.171	28.473	28.191	31.175	33.472	35.007	24.852	56.869	53.013	63.106
Ptpn2	0.576	0.655	0.477	1.695	3.348	2.122	30.898	32.844	42.153	47.553	37.222	61.738
Adam9	0.247	0.327	1.527	0	0	0.109	84.625	82.511	84.672	59.991	64.453	61.191
Arih1	0.658	0.437	0.382	8.881	5.625	7.617	46.861	46.703	45.745	56.869	51.509	60.589
Rnft1	0.823	0.546	1.527	0.407	0.201	0.272	55.272	62.324	48.384	54.054	70.308	59.056
Uri1	2.057	3.383	2.386	9.22	9.844	10.446	41.969	44.22	49.703	56.818	58.491	59.001
Rsl1d1	0.823	0.982	1.336	2.847	5.29	3.428	23.001	26.756	27.417	53.491	58.814	58.399
Stam	1.152	2.619	2.004	6.034	6.295	7.291	25.576	27.317	30.13	54.77	62.036	56.922
Fbxo38	0	0	0.095	11.321	9.777	8.868	24.461	30.04	27.124	46.273	45.386	55.553
Grwd1	1.317	1.201	1.623	0.407	0.871	0.544	30.211	29.56	40.686	57.023	48.233	54.24
Dctpp1	7.9	15.608	12.885	8	7.768	7.671	33.472	32.924	31.523	42.229	34.107	54.075
Laptm4b	36.207	27.941	29.492	52.065	44.463	55.55	25.92	29.64	29.91	46.478	47.696	53.2
Prpsap1	0.247	0.327	0.095	4.949	5.893	5.55	21.371	25.394	22.139	44.686	43.237	48
Rsrc2	0.247	0.109	0.191	2.102	2.411	2.448	15.105	13.298	15.615	42.793	34.912	47.124
Acadm	3.045	2.074	1.909	4.135	2.946	4.081	19.654	21.789	23.312	37.725	41.143	44.059
Ndufaf4	0.411	0.218	0.286	0.136	0.268	0	27.722	28.839	22.286	45.352	44.204	43.895
Mrpl34	1.317	3.165	1.336	32.066	25.915	26.932	45.402	50.468	46.991	31.48	32.227	43.512
Tmem183a	0.411	0.873	0.573	0.407	0.067	0.326	29.438	31.643	32.036	40.131	58.867	42.363
Smarcad1	0	0.327	0.382	0.136	0.201	0.109	21.8	17.223	18.767	41.513	50.381	42.199
Rcn1	0.247	0	0.286	0.068	0.067	0.054	29.868	26.195	28.517	40.95	41.089	40.666
Zcchc10	0.494	1.091	0.764	3.254	2.812	2.394	25.49	22.751	21.626	48.014	51.885	39.9
Mrps2	0.494	1.637	0.859	0	0.469	0.109	18.71	18.024	19.793	41.513	43.13	39.243
Pcf11	0.987	0.873	2.195	0.271	0.603	0.435	18.968	24.032	25.658	36.804	54.033	39.188
Rida	0.411	0.327	0.573	0.068	0.134	0.218	17.938	14.66	16.641	30.508	38.941	37.875
Mphosph10	11.027	10.369	9.544	11.457	11.785	12.731	58.362	58.399	68.837	45.608	50.542	36.506
Eif4ebp1	2.304	0.873	1.145	2.712	3.348	3.482	32.185	32.524	37.168	28.204	27.07	36.178
Slc4a7	23.699	16.481	15.366	13.897	19.018	14.744	34.502	28.919	29.617	43.765	41.304	35.85
Phtf2	1.234	2.292	1.813	0.271	0.67	0.49	39.566	40.134	34.968	42.946	36.416	34.81
Tbc1d15	14.565	22.593	22.238	20.812	22.031	22.579	70.292	67.771	104.538	50.471	42.056	34.536
Dph5	42.544	52.171	60.701	18.779	16.875	17.954	33.043	30.361	37.021	39.363	39.155	34.427
Zzz3	1.234	2.183	3.15	0.068	0.067	0.109	24.375	23.151	24.998	27.846	29.165	34.153
Usp10	0.082	0	0.286	0.068	0.268	0	19.998	19.306	22.359	26.566	29.702	33.332
Sec23ip	0.082	0.327	0.191	0.068	0	0.054	33.987	39.894	38.194	34.295	32.119	31.964
Utp20	7.818	14.298	12.885	7.186	7.969	7.943	19.397	18.024	18.107	34.449	29.649	31.197
Gclm	2.304	3.711	4.486	9.423	6.228	7.182	51.324	43.899	43.252	27.795	30.239	29.665
Rpusd4	26.826	48.787	51.634	23.253	24.241	29.434	16.994	14.9	16.421	26.208	26.05	29.336
Las1l	12.261	31.106	21.188	2.779	5.491	2.612	13.561	19.066	18.987	25.235	23.203	29.172
Rock2	90.848	144.834	175.518	32.608	39.977	37.922	29.095	24.112	30.057	26.515	28.198	29.008
Gcsh	0.247	0.327	0.191	1.424	1.473	0.925	15.449	16.342	14.808	21.806	17.134	28.57
Chd1	0.329	1.201	1.432	0.203	0.402	0.163	18.195	19.626	20.893	26.054	24.385	28.406
Rrn3	3.456	3.493	6.395	0	0.268	0.218	18.024	20.588	22.139	24.826	20.034	27.804
Abcb1b	6.419	14.189	13.744	2.983	2.745	2.394	4.463	4.887	3.959	21.243	27.608	27.366
Pls3	0	0	0.095	0.068	0	0.054	3.004	3.044	4.105	25.184	18.853	26.49
Lima1	0.082	0.218	0.286	0.136	0	0.054	32.357	29.96	29.837	26.515	30.83	25.669
Ccnd1	0.329	0.546	0.095	0.136	0.268	0.054	0.944	0.641	0.733	24.365	24.224	24.465
Zfp639	0.247	0.655	0.095	0.068	0.201	0.381	15.449	14.74	13.855	22.676	17.349	24.027
Ctbp2	0.658	0.982	0.764	0.068	0.067	0.109	23.516	22.27	19.28	18.99	17.08	23.316
Bach1	3.703	6.33	5.917	1.898	3.147	2.829	34.502	31.242	35.995	16.994	18.369	23.152
Med23	1.975	3.274	5.058	0.814	1.54	0.816	13.475	15.221	15.468	16.124	17.617	22.276
Coprs	2.222	4.584	4.581	10.304	9.911	8.488	13.904	12.737	12.902	17.916	21.001	20.689
Coprs	2.222	4.584	4.581	10.304	9.911	8.488	13.904	12.737	12.902	17.916	21.001	20.689
Kank3	3.703	5.021	4.39	2.305	2.277	1.687	7.467	6.008	7.917	23.956	20.679	19.868
Pafah2	0.165	0.109	1.336	0.136	0.067	0.163	5.579	6.729	6.891	15.919	17.08	19.704
Rnf145	0.329	0.327	0.477	0.068	0.201	0.109	19.568	19.226	19.5	20.117	16.167	19.704
Fkbp11	0.165	0.437	0.095	1.898	4.955	1.795	15.449	15.941	14.588	22.625	23.418	19.704
Blzf1	0.411	0.109	0.095	6.44	6.361	6.202	30.211	23.552	25.292	19.195	19.658	19.32
Tbrg1	0.247	1.31	0.382	1.966	4.821	4.625	29.696	16.022	24.192	25.235	26.372	18.828
Rasa1	0	0.109	0.191	4.339	4.754	4.842	17.423	14.259	16.128	18.427	18.745	18.281
Zc3h14	0	0	0.191	1.085	0.603	1.034	11.672	9.693	10.996	21.243	18.154	17.679
Gas2	2.222	5.239	5.058	0.746	1.272	0.598	7.639	8.732	5.425	18.939	22.022	17.022
Gas2	2.222	5.239	5.058	0.746	1.272	0.598	7.639	8.732	5.425	18.939	22.022	17.022
Lig3	0	0.437	0.382	0.068	0.067	0.598	5.665	5.207	6.671	17.301	12.461	16.748
Zfp54	0.247	0.764	0.859	0.271	0.201	0.218	13.475	12.417	15.322	13.769	19.175	16.693
Zfp54	0.247	0.764	0.859	0.271	0.201	0.218	13.475	12.417	15.322	13.769	19.175	16.693
Pla2g6	0.905	0.437	0.573	0.407	0.603	0.326	6.18	4.726	5.498	16.892	14.717	15.927
Cenpc1	0.082	0.109	0.286	0.068	0.067	0	6.609	7.13	7.331	15.254	15.039	14.997
Rabggtb	0.411	1.31	0.859	3.118	4.219	2.557	12.359	14.74	20.38	15.1	12.085	14.778
Gcat	1.317	1.746	3.34	0.678	1.272	1.251	9.012	8.171	12.389	11.415	12.085	14.176
Aldh7a1	0.082	0.327	0.191	0.068	0.067	0.218	7.209	10.174	11.29	21.345	15.039	13.847
Zfp644	7.241	12.333	9.64	3.729	2.946	4.516	5.493	6.329	6.524	13.974	12.998	11.877
Trip6	0	0.546	0.477	0.542	0.201	0.435	13.646	15.781	15.248	13.155	11.816	11.22
Mrps31	0	0.327	0	0	0	0	9.183	11.936	11.656	10.237	9.185	11.056
Mdfi	0.165	0.437	0.382	0.339	1.071	0.109	1.717	3.044	2.492	7.883	9.185	9.359
Gab1	0.082	0	0.095	0.068	0	0	1.631	1.842	1.393	4.863	7.036	8.757
Ints5	28.801	23.684	36.077	45.557	46.205	47.933	19.311	21.549	25.365	9.214	7.842	8.538
Cdkn1a	0.165	0	0.573	0.271	0.67	1.36	8.84	8.812	10.703	7.934	11.226	8.155
Gsta4	0.082	0	0.191	0	0.134	0	0.257	0.961	0.513	9.316	9.561	7.498
Msh5	0.247	0.873	0.764	0.068	0.067	0.544	2.746	0.961	1.393	6.04	5.962	6.623
Stxbp3	2.304	4.911	4.486	1.017	0.804	0.653	6.694	6.248	8.211	4.044	4.189	6.623
Mdfic	1.893	5.457	3.627	0.746	1.004	0.707	16.135	13.218	17.374	4.658	4.834	6.239
Zmym4	0.494	0.437	0.859	0.068	0.268	0	3.004	2.964	3.665	7.064	6.445	6.239
Sec23a	0.082	0	0	0.068	0	0.054	3.691	3.365	3.959	5.375	5.425	6.021
Ercc5	0.905	1.637	0.668	0.136	0.067	0.218	7.982	10.414	8.357	5.682	4.458	5.09
Mtmr10	1.317	1.091	0.859	0.61	0.201	0.381	2.746	3.525	3.739	4.812	5.747	4.981
Kcnab3	24.769	15.608	15.175	9.965	12.187	12.187	17.079	16.743	13.855	3.174	3.545	4.269
Zfp213	2.633	3.711	4.199	4.203	2.812	3.645	2.746	2.003	3.152	3.378	2.847	3.722
Ppic	0.658	2.947	2.863	0.203	0.536	0.653	26.349	28.839	25.438	3.941	2.524	2.901
5730480H06Rik	0.082	0.327	0.668	0.068	0	0	1.202	0.481	1.1	2.662	2.31	2.353
5730480H06Rik	0.082	0.327	0.668	0.068	0	0	1.202	0.481	1.1	2.662	2.31	2.353
Mterf3	0.082	0.109	0.095	0.136	0.134	0.218	3.605	2.163	3.372	1.945	2.632	1.751
Map4k3	18.927	21.174	24.338	6.644	6.228	7.671	1.802	2.884	2.273	1.689	1.772	1.587
Rpl22	2.633	2.183	2.004	0.068	0.134	0.109	1.202	0.481	1.979	1.177	1.235	1.423
Fbxo8	0.741	1.746	1.241	0.271	0.402	0.109	1.459	0.881	1.026	0.819	1.665	0.985
Jagn1	1.564	1.965	2.481	0.61	0.603	0.218	0.343	0.32	0.293	0.819	0.215	0.328
Cpxm1	2.716	4.693	5.154	1.627	1.808	1.197	0.343	0.08	0.073	0.307	0.107	0.274
Elovl6	0.247	0.109	0.095	1.83	1.138	2.013	0.687	2.563	1.979	0.461	0.376	0.274
Zmat3	0.247	0.873	0.095	0.068	0.067	0.109	6.094	5.367	6.744	0.256	0.483	0.274
Zfp281	0.658	0.982	1.718	0.203	0.067	0.109	0.429	0.08	0.293	0.307	0.376	0.274
Cttn	0.247	1.419	0.859	0.068	0.067	0.272	3.261	3.445	4.325	0.256	0.161	0.219
Gfer	0	0.327	0.382	0.203	0.067	0	0.343	0.16	0.147	0.256	0.322	0.164
Xrcc5	0.494	1.201	0.477	0.339	0.402	0.218	1.116	2.083	1.906	0	0	0.164
Ghr	0.494	0.327	1.145	0.271	0.536	0.109	0.086	0.24	0.147	0.563	0.376	0.164
Xpot	0.576	0.327	1.05	0.407	0.402	0.109	0.257	0.24	0.22	0.102	0.054	0.109
Yes1	0.741	1.091	0.382	0.407	0.201	0.272	0.429	0.961	0.806	0.051	0.054	0.055
Socs2	0.741	0.437	0.477	0.407	0.469	1.034	0.601	0.481	0.66	0	0.107	0.055
Tjp1	1.07	1.201	0.954	0.475	0.937	0.762	2.231	2.243	2.346	0.205	0.161	0.055
Upp1	0.082	0.109	1.145	0.068	0.201	0	2.489	1.202	0.953	0	0	0
Pkd2	0	0	0	0.068	0	0	2.746	3.525	3.739	0	0	0
Sh3d19	0.165	0	0.191	0.203	0	0.109	5.064	5.047	5.352	0.051	0.054	0
Tom1l1	0.165	0.109	0.382	0.068	0.201	0	4.635	3.525	4.179	0	0	0
Ryk	0.658	0.982	1.336	0.542	0.804	0.49	5.235	5.047	5.352	0.051	0	0
Yap1	0.905	3.493	3.531	0.61	0.536	0.381	0.429	0.481	0.367	0	0	0
Fkbp9	0.576	0.764	1.05	0.136	0.201	0.109	3.862	4.005	4.032	0	0	0
F2r	0.247	0.109	0	0.068	0.134	0	0.086	0.481	0.293	0	0	0
Tead2	0.329	0.546	0.668	0.203	0.134	0.218	1.03	1.202	1.1	0	0.054	0
Fhl1	11.438	12.77	16.702	0.068	0.134	0.326	0	0.32	0.513	0.102	0	0
