# Supplementary material for: TP53 mutations and TET2 deficiency cooperate to drive leukemogenesis and establish an immunosuppressive environment
Source: J Clin Invest. 2025 Mar 20;135(10):e184021. doi: 10.1172/JCI184021 (PMC12077897; doi:10.1172/JCI184021)
Supplement: Supporting data values [file jci-135-184021-s107.xlsx]

## Sheet: Figure 2B
WT	Tp53-/-	Tet2-/-	Tp53-/- Tet2-/-
36.7	22.8	37.2	14.2
39.5	27.3	39.5	13.8
39.7	18.3	34.9	15.2
41.6	16.9	31.8	16.2
30.6	27.1	32.8	13.3
33.1	20.6	33.8	18.6

## Sheet: Figure 2C
WT	Tp53-/-	Tet2-/-	Tp53-/- Tet2-/-
3.01	46.12	32.02	126.16
5.03	53.13	41.39	100.23
21.19	50.22	40.19	95.26
16.25	48.08	28.29	80.06
15.39	47.39	33.67	75.45
30	20.28	14.21	65
23.08	35.09	31.15

## Sheet: Figure 2E
WT	Tp53-/-	Tet2-/-	Tp53-/- Tet2-/-
1	25	25	100
2	18	10	85
3	9	18	85
0.5	10	27	50
5	20	7	35
0.9	15	9	35

## Sheet: Figure 3C
CD11b+	CD11b+	CD11b+	CD11b+	cKIT+	cKIT+	cKIT+	cKIT+
WT	Tp53-/-	Tet2-/-	Tp53-/-Tet2-/-	WT	Tp53-/-	Tet2-/-	Tp53-/-Tet2-/-
15.2	33.83	56	66.61	9.2	17.8	1.93	53.9
25.7	45.5	64.22	80.5	9.6	20.8	5.23	76.8
20.2	35.8	49.02	76.9	9	16.9	9.32	86.7
20.3	58.5		53	6.2	10.8		43.9
18.6	38.6		35.9	3.9	13.3		30.8
11.8	29		47.8	6.9	15.5		27.9

## Sheet: Figure 3E
WT	WT	WT	Tp53-/-	Tp53-/-	Tp53-/-	Tet2-/-	Tet2-/-	Tet2-/-	Tp53-/-Tet2-/-	Tp53-/-Tet2-/-	Tp53-/-Tet2-/-	WT	WT	WT	Tp53-/-	Tp53-/-	Tp53-/-	Tet2-/-	Tet2-/-	Tet2-/-	Tp53-/-Tet2-/-	Tp53-/-Tet2-/-	Tp53-/-Tet2-/-
LT-HSC	MPP	ST-HSC	LT-HSC	MPP	ST-HSC	LT-HSC	MPP	ST-HSC	LT-HSC	MPP	ST-HSC	CMP	GMP	MEP	CMP	GMP	MEP	CMP	GMP	MEP	CMP	GMP	MEP
7.7	73	19	3	80	13	5	79	16	2	90	3	17	51	32	16	56	18	10	50.3	18.89	15	73	2
8	75	21	5	82	15	3.9	77	20	1	92	7	7	53	30	8	65	17	9	53.5	15	8	83	2
												9	49	35	9	58	23				12	89	7

## Sheet: Figure 3F
WT	Tp53-/-	Tet2-/-	Tp53-/- Tet2-/-
30	61	55	60
39	49	50	63
41	45	48	70
42
48

## Sheet: Figure 4A
WT	WT	WT	WT	WT	Tp53-/-	Tp53-/-	Tp53-/-	Tp53-/-	Tp53-/-	Tet2-/-	Tet2-/-	Tet2-/-	Tet2-/-	Tet2-/-	Tp53-/-Tet2-/-	Tp53-/- Tet2-/-	Tp53-/- Tet2-/-	Tp53-/- Tet2-/-	Tp53-/- Tet2-/-
1st	2nd	3rd	4th	5th	1st	2nd	3rd	4th	5th	1st	2nd	3rd	4th	5th	1st	2nd	3rd	4th	5th
50	33	398	56	33	198	250	420	56	32	109	139	382	178	98	88	78	189	420	232
60	39	388	55	32	188	330	416	59	30	120	139	366	201	78	98	80	197	399	220
55	52	387	53	30	180	305	433	50	31	123	123	380	222	71	87	70	190	389	216

## Sheet: Figure 4C
WT	WT	WT	WT	Tp53-/-	Tp53-/-	Tp53-/-	Tp53-/-	Tet2-/-	Tet2-/-	Tet2-/-	Tet2-/-	Tp53-/- Tet2-/-	Tp53-/- Tet2-/-	Tp53-/- Tet2-/-	Tp53-/- Tet2-/-
week 2	week 3	week 4	week 5	week 2	week 3	week 4	week 5	week 2	week 3	week 4	week 5	week 2	week 3	week 4	week 5
0.0488	0.138276	1.2901	2.39102	0.928912	1.6787	10.2919	15.5905	0.327819	1.23012	10.2368	20.2983	5	56.6	70	89
0.0829	0.23819	1.6803	3.2819	0.78603	5.5799	26.5006	27.2801	0.889888	2.39102	9.79006	19.2939	1	60.3	78	92
0.0675	0.67291	1.5904	5.2121	0.65903	6.59046	17.6581	28.283	0.998729	3.29102	12.823	22.891	3	30	73	75
0.4579	0.78902	2.5901	3.19201	0.749034	1.29301	3.29102	9.23919	0.72891	5.28391	19.1829	20.293	7	32	53
0.4837	0.582001	3.28719	5.18291	0.68696	3.29102	15.2919	19.5696	0.8991	10.283	21.0923	25.576	9	18	68
0.2939	0.89171	5.2891	6.20685	0.978778	5.69805	26.281	29.2831	0.828391	9.28999	11.283	23.093	10	26
0.2618	0.91729	3.192	6.57758	1.6666	6.66589	28.8233	39.2989	0.576283	3.39292	16.7001	20.102	16	23
0.58921	0.93892	5.2192	7.28192	2.12903	3.23102	36.2399	30.293	0.017923	1.28391	15.9505	23.2303	3	12
0.71819	0.57921	7.19203	8.28193	1.28391	3.29192	26.0666	31.0128	0.138192	3.333	13.291	26.1231	5	9
0.235				3.12993	5.23919	25.5055	36.2312	0.3333	6.68946	18.889	27.7908	1.5	19

## Sheet: Figure 5F
	sgNeg-WT			sgA20#1-WT			sgA20#2-WT			sgNeg-Tp53-/-Tet2-/-			sgA20#1-Tp53-/-Tet2-/-			sgA20#2-Tp53-/-Tet2-/-
1st	36	65	42	66	73	70	73	75	80	93	96	99	67	70	65	59	66	53
2nd	55	53	66	69	78	82	75	86	123	89	95	93	55	59	48	60	63	57
3rd	378	361	300	368	390	389	382	366	380	252	257	238	158	135	153	128	166	171
4th	50	51	52	69	70	65	178	201	222	458	478	399	103	98	110	189	180	106
5th	33	29	33	43	48	50	35	38	42	289	378	355	87	106	93	198	190	201

## Sheet: Figure 7F
WT-GMP	WT-GMP	Tet2-/--GMP	Tet2-/--GMP	Tp53-/--GMP	Tp53-/--GMP	Tp53-/-Tet2-/--GMP	Tp53-/-Tet2-/--GMP	Tp53-/-Tet2-/--whole BM	Tp53-/-Tet2-/-- whole BM
week2	week4	week2	week4	week2	week4	week2	week4	week2	week4
0.0113376	0.000393258	0.00949367	0.00100128	0.0415385	0.000635838	0.0864198	0.738523	0.0463215	0.000207135
0.0445344	0.000449944	0.0429825	0	0.0201754	0.000909091	0.164654	0.00447585	0.0565217	4.24157
0.050303	0.00265487	0.00950495	0.0006	0.00736842	0	0.0463542	0	0.157627	3.59314
0.0111314	0.000427807	0.00170068	0	0.0161538	0.0030137	0.07125	0.000970414	0.0665845	4.54217
0.110204	0.000276442	0.012513	0	0.00366667	0.000418118	0.0625	0.00521092	0.0221774	2.625
0.0416667	0.00387755	0.0114286	0.00223529	0.0113208	0.00032967	0.125786	5.33775	0.0433962	3.95312
0.0418033	0			0.00931076	0	0.0754717	2.59608	0.047619	4.85714
0.00774194	0.000194508			0.0025	0.000593607	0.0577778	2.92083	0.215716	1.75155
0.0174757	0.000187019			0.0267857	0.0012601	0.15674	0.0148936	0.177515	4.93827
0.046729	0			0.0231788	0.000637544	0.121168	4.53293

[truncated: 26 more sheets: Figure 7G, Figure 8B, Figure 8C, Figure 8E, Figure 9C, Figure 9E, Figure 9G, Figure 9H, Figure 9I, Supplementary Figure 1D, Supplementary Figure 2E, Supplementary Figure 7A, Supplementary Figure 7C, Supplementary Figure 8C, Supplementary Figure 11A, Supplementary Figure 11D, Supplementary Figure 12A, Supplementary Figure  12B, Supplementary Figure 12G, Supplementary Figure 12I …]
